# Supplementary material for: Is refractive error a factor affecting scoliosis?
Source: PLoS One. 2024 May 13;19(5):e0303324. doi: 10.1371/journal.pone.0303324 (PMC11090344; doi:10.1371/journal.pone.0303324)
Supplement: S1 File — (XLSX) [file pone.0303324.s001.xlsx]

## Sheet: Sheet1
spherical equivalent (R)	spherical equivalent (L)	anisometropia	anisometropia or not	myopia or not	hyperopia or not	astigmatism or not	age	school	sex	sphere (R)	cylinder (R)	absolute value of cylinder (R)	astigmatism or not	axial view (R)	sphere (L)	cylinder (L)	axial view (L)	height	weight	systolic pressure	diastolic pressure	scoliosis or not	BMI
-1.38	-1.13	-0.25	0	1	0	1	8	0	2	0.25	-3.25	3.25	1	175	0.75	-3.75	180	122	12.5	97	58	0	8.4
-2.63	-2.75	0.12	0	1	0	0	11	0	2	-2.5	-0.25	0.25	0	160	-2.5	-0.5	180	147	22.5	103	72	0	10.41
-0.63	-0.38	-0.25	0	1	0	0	7	0	1	-0.25	-0.75	0.75	0	170	0	-0.75	10	122.2	15.7	102	59	0	10.51
-0.25	-0.25	0	0	0	0	0	10	0	2	0	-0.5	0.5	0	40	0	-0.5	125	155.1	27	92	50	0	11.22
0.25	0.38	-0.13	0	0	0	0	9	0	1	0.5	-0.5	0.5	0	165	0.25	0.25	65	133	20.1	87	55	0	11.36
-1.63	-2.75	1.12	1	1	0	1	11	0	2	-0.25	-2.75	2.75	1	180	-1.5	-2.5	5	141.2	22.8	108	60	0	11.44
-3.25	-2.75	-0.5	0	1	0	1	10	0	1	-2.75	-1	1	1	5	-2.75	0	0	137.7	21.7	97	41	0	11.44
0.13	-0.13	0.26	0	0	0	0	7	1	2	0.25	-0.25	0.25	0	85	0	-0.25	110	117.1	15.7	105	64	0	11.45
-0.38	0.25	-0.63	0	0	0	0	7	0	1	-0.25	-0.25	0.25	0	30	0.25	0	0	118.6	16.2	88	49	0	11.52
-1.13	-1.25	0.12	0	1	0	0	12	0	1	-0.75	-0.75	0.75	0	180	-0.75	-1	175	159	29.5	131	73	0	11.67
-0.63	-0.13	-0.5	0	1	0	0	9	1	2	-0.25	-0.75	0.75	0	180	0.25	-0.75	175	122.2	17.7	93	59	0	11.85
-2.63	-2.25	-0.38	0	1	0	1	10	0	2	-2	-1.25	1.25	1	180	-1.5	-1.5	180	129.4	19.9	95	56	0	11.88
-4.75	-5.63	0.88	0	1	0	0	14	1	2	-4.5	-0.5	0.5	0	48	-5.25	-0.75	163	141.5	23.9	117	73	0	11.94
0.13	0.25	-0.12	0	0	0	0	7	0	1	0.5	-0.75	0.75	0	160	0.5	-0.5	140	120.3	17.3	108	60	0	11.95
-2.75	-1	-1.75	1	1	0	0	12	0	1	-2.5	-0.5	0.5	0	165	-0.5	-1	175	143.7	25	106	72	1	12.11
-1.5	-0.38	-1.12	1	1	0	1	7	1	2	-1	-1	1	1	2	-0.25	-0.25	176	110.4	14.8	103	51	0	12.14
-0.88	-0.63	-0.25	0	1	0	0	12	0	1	-0.75	-0.25	0.25	0	125	-0.5	-0.25	180	148.7	26.9	93	58	0	12.17
-2.38	-2.63	0.25	0	1	0	0	11	1	2	-2	-0.75	0.75	0	165	-2.5	-0.25	170	126.5	19.5	91	50	0	12.19
-1.13	-0.13	-1	1	1	0	0	11	1	2	-0.75	-0.75	0.75	0	2	0.25	-0.75	177	130	20.8	87	55	0	12.31
0.88	0.13	0.75	0	0	1	0	11	0	1	0.75	0.25	0.25	0	95	0.25	-0.25	160	136.5	23	106	64	0	12.34
-3.38	-4.13	0.75	0	1	0	0	12	1	2	-3.25	-0.25	0.25	0	40	-3.75	-0.75	155	131.2	21.3	97	59	0	12.37
0.63	0.63	0	0	0	1	0	7	1	2	1	-0.75	0.75	0	66	0.75	-0.25	58	117.8	17.2	91	59	0	12.39
-5.25	-5.38	0.13	0	1	0	1	11	1	1	-4.75	-1	1	1	8	-4.75	-1.25	166	143.5	25.6	102	66	0	12.43
-1	-0.5	-0.5	0	1	0	0	10	0	2	-0.75	-0.5	0.5	0	143	-0.25	-0.5	14	131.5	21.5	105	57	0	12.43
-0.88	-0.88	0	0	1	0	0	12	1	1	-0.5	-0.75	0.75	0	22	-0.5	-0.75	170	133	22	100	59	0	12.44
-0.5	-0.38	-0.12	0	1	0	0	8	0	2	-0.5	0	0	0	0	0	-0.75	170	124.1	19.2	112	63	0	12.47
-1.25	-1.5	0.25	0	1	0	0	9	1	2	-1.25	0	0	0	0	-1.5	0	0	120.1	18	87	47	0	12.48
-1.38	-0.88	-0.5	0	1	0	1	8	0	1	-0.5	-1.75	1.75	1	165	-0.25	-1.25	20	120	18	111	72	0	12.5
-1.38	-2.13	0.75	0	1	0	0	8	1	1	-1.25	-0.25	0.25	0	140	-1.5	-1.25	24	121.5	18.5	96	58	0	12.53
-2.75	-2.25	-0.5	0	1	0	0	7	1	1	-2.75	0	0	0	0	-2.25	0	0	120.5	18.2	115	76	0	12.53
0.63	0.88	-0.25	0	0	1	0	9	0	2	0.5	0.25	0.25	0	105	0.75	0.25	105	122	18.7	99	63	0	12.56
0.38	0.5	-0.12	0	0	0	0	9	0	2	0.25	0.25	0.25	0	90	0.25	0.5	80	122.2	18.8	100	60	0	12.59
-0.13	0.75	-0.88	0	0	0	0	9	1	1	0.25	-0.75	0.75	0	179	1	-0.5	1	128.5	20.8	102	54	0	12.6
0	-0.38	0.38	0	0	0	0	12	0	1	0.25	-0.5	0.5	0	40	0	-0.75	160	140	24.8	108	68	0	12.65
-0.13	0.38	-0.51	0	0	0	0	10	1	2	0	-0.25	0.25	0	158	0.5	-0.25	147	126.5	20.3	101	66	0	12.69
-0.75	-0.38	-0.37	0	1	0	0	8	0	2	-0.75	0	0	0	0	-0.25	-0.25	10	134.5	23	93	73	0	12.71
-0.25	0.13	-0.38	0	0	0	0	10	1	2	0	-0.5	0.5	0	178	0.5	-0.75	169	122.5	19.1	90	57	0	12.73
-0.13	-0.5	0.37	0	0	0	0	9	1	1	0	-0.25	0.25	0	163	-0.5	0	0	128	20.9	99	54	0	12.76
0.75	0.75	0	0	0	1	0	8	1	1	0.75	0	0	0	0	0.75	0	0	123.3	19.4	105	59	0	12.76
0.75	0.75	0	0	0	1	0	8	1	2	1	-0.5	0.5	0	10	1	-0.5	10	117.4	17.6	89	47	0	12.77
-2.63	-3	0.37	0	1	0	0	9	1	2	-2.5	-0.25	0.25	0	162	-2.75	-0.5	3	131.5	22.1	104	65	0	12.78
0.38	0.13	0.25	0	0	0	0	7	1	2	0.5	-0.25	0.25	0	175	0.25	-0.25	15	122.5	19.2	107	68	0	12.79
-0.63	-0.38	-0.25	0	1	0	1	10	1	2	0	-1.25	1.25	1	4	0.25	-1.25	1	129	21.3	87	49	0	12.8
0.38	0.13	0.25	0	0	0	1	8	1	2	1	-1.25	1.25	1	179	0.75	-1.25	180	123.1	19.4	94	56	0	12.8
-2.88	-3.38	0.5	0	1	0	0	8	1	2	-2.75	-0.25	0.25	0	140	-3.25	-0.25	30	126.2	20.4	97	59	0	12.81
0.38	-0.25	0.63	0	0	0	0	9	1	2	0.5	-0.25	0.25	0	165	0	-0.5	180	126.2	20.4	96	50	0	12.81
-0.75	0	-0.75	0	1	0	0	12	1	2	-0.75	0	0	0	0	0.25	-0.5	141	120.5	18.6	105	46	0	12.81
0	0.25	-0.25	0	0	0	0	8	0	2	0	0	0	0	0	0.25	0	0	119.5	18.3	107	61	0	12.81
0.13	1.75	-1.62	1	0	0	0	9	0	2	0.25	-0.25	0.25	0	40	1.25	1	80	128.3	21.1	91	58	0	12.82
-0.63	-0.38	-0.25	0	1	0	0	11	0	2	-0.5	-0.25	0.25	0	15	-0.25	-0.25	160	133	22.7	102	62	0	12.83
0.5	0	0.5	0	0	0	0	9	0	2	0.5	0	0	0	0	0.25	-0.5	175	135	23.4	119	73	0	12.84
0.5	0	0.5	0	0	0	0	9	1	2	0.5	0	0	0	0	0.75	-1.5	172	120	18.5	93	55	0	12.85
-1.25	-0.25	-1	1	1	0	1	10	1	2	0	-2.5	2.5	1	178	0.5	-1.5	6	127.5	20.9	91	54	0	12.86
-2	-2.13	0.13	0	1	0	0	11	1	1	-2	0	0	0	0	-2	-0.25	150	141.9	25.9	116	70	0	12.86
-0.63	-0.13	-0.5	0	1	0	0	8	0	1	-0.25	-0.75	0.75	0	15	0.25	-0.75	180	120.5	18.7	96	66	0	12.88
-1.88	-1.88	0	0	1	0	0	10	0	1	-1.75	-0.25	0.25	0	10	-1.75	-0.25	170	134.5	23.3	125	52	0	12.88
-5.63	-5.25	-0.38	0	1	0	0	13	1	1	-5.5	-0.25	0.25	0	162	-5.25	0	0	145	27.1	97	52	0	12.89
0.63	0.38	0.25	0	0	1	0	9	0	2	0.75	-0.25	0.25	0	169	0.5	-0.25	5	122	19.2	109	66	0	12.9
-3	-1.5	-1.5	1	1	0	1	10	0	2	-1.25	-3.5	3.5	1	110	-0.5	-2	100	155.2	31.1	97	54	0	12.91
-0.88	0.13	-1.01	1	1	0	1	8	1	2	0.5	-2.75	2.75	1	180	1	-1.75	180	118.7	18.2	92	53	0	12.92
-0.5	-2	1.5	1	1	0	1	12	1	2	0	-1	1	1	169	-1.75	-0.5	1	148.5	28.5	89	59	0	12.92
-0.38	-0.5	0.12	0	0	0	0	8	0	2	-0.25	-0.25	0.25	0	170	-0.25	-0.5	15	122.5	19.4	86	52	0	12.93
-6.25	-6.38	0.13	0	1	0	1	13	1	1	-5.5	-1.5	1.5	1	10	-5.75	-1.25	169	149.5	28.9	104	65	1	12.93
-1.38	-2.13	0.75	0	1	0	0	10	1	2	-1.25	-0.25	0.25	0	133	-2	-0.25	121	137.6	24.5	93	56	0	12.94
-0.13	-0.13	0	0	0	0	0	9	0	1	0	-0.25	0.25	0	3	0.25	-0.75	3	135.5	23.8	110	65	0	12.96
0.63	0.25	0.38	0	0	1	0	8	0	2	0.5	0.25	0.25	0	65	0.25	0	0	117.5	17.9	97	57	0	12.97
-3.13	-2.88	-0.25	0	1	0	0	10	0	1	-3	-0.25	0.25	0	120	-2.75	-0.25	25	125.4	20.4	100	57	0	12.97
-0.38	-0.5	0.12	0	0	0	0	8	1	2	-0.25	-0.25	0.25	0	165	-0.25	-0.5	5	128.1	21.3	106	72	0	12.98
0.13	0.5	-0.37	0	0	0	0	10	0	2	0.25	-0.25	0.25	0	150	0.5	0	0	133.4	23.1	86	51	0	12.98
-5.25	-4.63	-0.62	0	1	0	0	11	1	2	-5	-0.5	0.5	0	177	-4	-1.25	179	134.7	23.6	104	56	0	13.01
-4.75	-4.88	0.13	0	1	0	0	11	1	1	-4.75	0	0	0	0	-4.75	-0.25	125	137.8	24.7	92	52	0	13.01
-4.13	-3.75	-0.38	0	1	0	1	9	1	1	-3.5	-1.25	1.25	1	158	-3	-1.5	3	134.1	23.4	105	74	0	13.01
-0.25	-0.5	0.25	0	0	0	0	9	0	2	-0.25	0	0	0	0	-0.5	0	0	133.8	23.3	104	60	0	13.01
0.63	0.38	0.25	0	0	1	0	9	0	2	1	-0.75	0.75	0	80	0.5	-0.25	85	118.9	18.4	106	54	0	13.02
0.25	-3	3.25	1	0	0	0	13	0	1	0.5	-0.5	0.5	0	5	-2.75	-0.5	165	155.8	31.6	100	55	0	13.02
-1.88	-1	-0.88	0	1	0	0	10	0	2	-1.5	-0.75	0.75	0	175	-0.25	-1.5	4	127	21	99	56	0	13.02
0.13	-0.25	0.38	0	0	0	0	7	1	1	0	0.25	0.25	0	85	-0.25	0	0	124.5	20.2	97	48	0	13.03
0.38	0.38	0	0	0	0	0	8	0	2	0.5	-0.25	0.25	0	180	0.5	-0.25	180	126	20.7	100	59	0	13.04
-0.25	-2.13	1.88	1	0	0	0	11	1	2	0	-0.5	0.5	0	170	-1.75	-0.75	175	137.9	24.8	95	52	0	13.04
-0.5	-0.5	0	0	1	0	0	9	0	2	-0.5	0	0	0	0	-0.25	-0.5	125	122.9	19.7	87	51	0	13.04
-2.13	-2.75	0.62	0	1	0	0	11	1	2	-2	-0.25	0.25	0	18	-2.5	-0.5	152	132.5	22.9	110	69	0	13.04
0.75	0.88	-0.13	0	0	1	1	10	1	2	1.25	-1	1	1	173	1.25	-0.75	176	126.5	20.9	88	44	0	13.06
0.13	-0.25	0.38	0	0	0	0	11	0	2	0.5	-0.75	0.75	0	165	0	-0.5	5	139.7	25.5	114	62	0	13.07
-1.88	-0.13	-1.75	1	1	0	0	14	1	2	-1.5	-0.75	0.75	0	130	0	-0.25	150	167.5	36.7	109	59	0	13.08
-1.13	-1.5	0.37	0	1	0	0	10	1	2	-1	-0.25	0.25	0	156	-1.25	-0.5	173	128.5	21.6	108	61	0	13.08
-0.25	-0.88	0.63	0	0	0	0	7	1	2	0	-0.5	0.5	0	86	-0.75	-0.25	85	117.6	18.1	104	69	0	13.09
0.5	0	0.5	0	0	0	0	11	0	2	0.5	0	0	0	0	0	0	0	130.5	22.3	103	51	0	13.09
-0.63	-0.75	0.12	0	1	0	0	11	0	2	-0.5	-0.25	0.25	0	60	-0.5	-0.5	60	139	25.3	102	63	0	13.09
-0.75	-1	0.25	0	1	0	0	8	0	2	-0.75	0	0	0	0	-1	0	0	111.5	16.3	100	61	0	13.11
-2.75	-2.88	0.13	0	1	0	0	11	1	2	-2.75	0	0	0	0	-2.75	-0.25	176	133	23.2	103	61	0	13.12
-1.88	-1.38	-0.5	0	1	0	0	8	1	1	-1.5	-0.75	0.75	0	170	-1	-0.75	175	124.4	20.3	92	49	0	13.12
-2.88	-2.75	-0.13	0	1	0	0	10	0	2	-2.75	-0.25	0.25	0	162	-2.75	0	0	115.5	17.5	105	63	0	13.12
1.38	0.88	0.5	0	0	1	0	7	1	2	1.75	-0.75	0.75	0	103	1.25	-0.75	69	116.8	17.9	106	48	0	13.12
-1	-0.88	-0.12	0	1	0	0	7	1	2	-0.75	-0.5	0.5	0	176	-0.5	-0.75	166	125.9	20.8	110	66	0	13.12
0.25	0.25	0	0	0	0	0	11	0	2	0.25	0	0	0	0	0.5	-0.5	165	126.5	21	117	76	0	13.12
-0.75	-0.38	-0.37	0	1	0	0	9	1	2	-0.5	-0.5	0.5	0	159	-0.25	-0.25	161	126.8	21.1	95	53	0	13.12
-0.38	-0.13	-0.25	0	0	0	0	9	1	2	0	-0.75	0.75	0	160	0.25	-0.75	170	128.5	21.7	108	67	0	13.14
-0.25	-0.63	0.38	0	0	0	0	8	1	2	-0.25	0	0	0	0	-0.5	-0.25	141	127.5	21.4	99	59	0	13.16
-1.75	-0.88	-0.87	0	1	0	0	7	1	2	-1.5	-0.5	0.5	0	5	-0.5	-0.75	176	110.2	16	100	52	0	13.18
-2.88	-3	0.12	0	1	0	0	9	1	1	-2.5	-0.75	0.75	0	180	-2.5	-1	180	131.5	22.8	101	62	0	13.19
-1.5	-1.13	-0.37	0	1	0	0	11	0	2	-1.5	0	0	0	0	-1	-0.25	180	126.2	21	118	71	0	13.19
-2.38	-3	0.62	0	1	0	0	10	1	2	-2.25	-0.25	0.25	0	170	-2.75	-0.5	140	114.2	17.2	97	59	0	13.19
-4.25	-3.88	-0.37	0	1	0	1	10	1	1	-3.75	-1	1	1	173	-3.5	-0.75	1	132	23	99	55	0	13.2
-4.75	-4.25	-0.5	0	1	0	1	13	0	2	-4	-1.5	1.5	1	180	-3.5	-1.5	170	143.5	27.2	93	64	0	13.21
0.5	0	0.5	0	0	0	0	9	0	1	0.5	0	0	0	0	0	0	0	137	24.8	98	57	0	13.21
-0.38	0.13	-0.51	0	0	0	0	13	1	2	0	-0.75	0.75	0	11	0.5	-0.75	178	137	24.8	81	47	0	13.21
-6.13	-4.75	-1.38	1	1	0	0	8	1	1	-5.75	-0.75	0.75	0	7	-4.75	0	0	117	18.1	93	60	0	13.22
-1.38	-0.88	-0.5	0	1	0	0	8	1	2	-1.25	-0.25	0.25	0	79	-0.75	-0.25	43	126	21	77	43	0	13.23
-1.38	-0.5	-0.88	0	1	0	0	11	0	1	-1.25	-0.25	0.25	0	70	0	-1	180	147.5	28.8	127	72	0	13.24
-1.63	-0.5	-1.13	1	1	0	0	10	0	2	-1.5	-0.25	0.25	0	180	-0.25	-0.5	5	129.2	22.1	99	57	0	13.24
-1.88	-1.5	-0.38	0	1	0	0	10	0	1	-1.5	-0.75	0.75	0	2	-1.25	-0.5	7	124.1	20.4	100	59	0	13.25
-1.5	-1.25	-0.25	0	1	0	0	12	0	2	-1.5	0	0	0	0	-1	-0.5	5	132.9	23.4	112	59	0	13.25
-2.38	-2.5	0.12	0	1	0	0	10	0	2	-2	-0.75	0.75	0	165	-2.25	-0.5	15	142.2	26.8	97	46	0	13.25
-0.5	0	-0.5	0	1	0	0	9	0	1	-0.5	0	0	0	0	0	0	0	134	23.8	88	50	0	13.25
0	0.5	-0.5	0	0	0	0	7	1	2	0	0	0	0	0	0.75	-0.5	180	118.7	18.7	91	55	0	13.27
-1.63	-1.63	0	0	1	0	1	12	1	2	-1	-1.25	1.25	1	7	-1	-1.25	170	135	24.2	89	50	0	13.28
0.5	0.63	-0.13	0	0	0	0	8	1	2	0.75	-0.5	0.5	0	155	1	-0.75	5	121.8	19.7	103	47	0	13.28
0.5	-0.13	0.63	0	0	0	0	8	1	1	0.75	-0.5	0.5	0	20	0	-0.25	160	120.2	19.2	101	50	0	13.29
-1.25	-0.5	-0.75	0	1	0	0	9	1	2	-1	-0.5	0.5	0	10	-0.25	-0.5	176	124.5	20.6	97	59	0	13.29
-0.25	0	-0.25	0	0	0	0	8	1	2	0	-0.5	0.5	0	170	0.25	-0.5	30	120.5	19.3	83	49	0	13.29
-1.63	-2	0.37	0	1	0	0	10	1	2	-1.25	-0.75	0.75	0	161	-1.5	-1	178	133.5	23.7	94	55	0	13.3
0.5	0.25	0.25	0	0	0	1	8	1	2	1	-1	1	1	171	0.5	-0.5	160	122	19.8	93	56	0	13.3
-1.75	-2.63	0.88	0	1	0	0	9	1	2	-1.5	-0.5	0.5	0	160	-2.5	-0.25	152	126.5	21.3	113	65	0	13.31
-3.25	-4.5	1.25	1	1	0	1	12	1	1	-1.75	-3	3	1	170	-2.5	-4	15	124.1	20.5	109	60	0	13.31
-10.25	-9	-1.25	1	1	0	1	14	1	2	-8.5	-3.5	3.5	1	4	-6.5	-5	173	155	32	92	55	0	13.32
-2.13	-2	-0.13	0	1	0	0	12	0	2	-1.75	-0.75	0.75	0	165	-1.5	-1	15	148.8	29.5	85	53	0	13.32
-3.38	-0.5	-2.88	1	1	0	1	11	0	1	-2.75	-1.25	1.25	1	175	0.25	-1.5	5	141.8	26.8	139	100	0	13.33
0	0.25	-0.25	0	0	0	0	10	1	2	0	0	0	0	0	0.25	0	0	140.7	26.4	117	70	0	13.34
0.25	0	0.25	0	0	0	0	9	0	2	0.25	0	0	0	0	0.25	-0.5	170	133.3	23.7	85	65	0	13.34
-5.88	-5.25	-0.63	0	1	0	0	13	1	2	-5.5	-0.75	0.75	0	170	-4.5	-1.5	163	142	26.9	89	50	0	13.34
0.25	0	0.25	0	0	0	0	8	0	2	0.25	0	0	0	0	0	0	0	121.5	19.7	111	59	0	13.34
-2.38	-1.63	-0.75	0	1	0	0	12	0	1	-2.25	-0.25	0.25	0	160	-0.75	-1.75	170	140.9	26.5	140	69	0	13.35
-0.13	-0.63	0.5	0	0	0	0	8	1	2	0	-0.25	0.25	0	21	-0.5	-0.25	172	123.9	20.5	96	52	0	13.35
-0.25	-0.25	0	0	0	0	0	9	0	2	0	-0.5	0.5	0	10	0	-0.5	170	125.4	21	85	56	0	13.35
0.38	0.5	-0.12	0	0	0	0	9	1	2	0.5	-0.25	0.25	0	175	0.75	-0.5	5	128.6	22.1	90	52	0	13.36
0	0	0	0	0	0	0	11	1	1	0	0	0	0	0	0	0	0	140	26.2	82	45	0	13.37
-1.5	-1.38	-0.12	0	1	0	0	8	1	2	-1.25	-0.5	0.5	0	156	-1.25	-0.25	19	121.7	19.8	101	57	0	13.37
-0.5	0	-0.5	0	1	0	0	8	0	2	-0.5	0	0	0	0	0	0	0	119.5	19.1	86	59	0	13.38
0.75	0.38	0.37	0	0	1	0	8	1	2	1	-0.5	0.5	0	4	0.75	-0.75	4	120.7	19.5	95	51	0	13.39
-0.25	-0.25	0	0	0	0	0	10	1	2	-0.25	0	0	0	0	-0.25	0	0	135	24.4	99	55	0	13.39
0.38	1.25	-0.87	0	0	0	0	9	0	1	0.75	-0.75	0.75	0	180	1.5	-0.5	125	131	23	99	50	0	13.4
-3.25	-3.38	0.13	0	1	0	0	13	0	1	-3	-0.5	0.5	0	180	-3	-0.75	5	142.4	27.2	104	61	0	13.41
-1.63	-1.13	-0.5	0	1	0	0	13	1	2	-1.5	-0.25	0.25	0	177	-0.75	-0.75	14	146	28.6	103	53	0	13.42
0.88	0.63	0.25	0	0	1	0	8	0	2	0.75	0.25	0.25	0	65	0.5	0.25	95	113.2	17.2	104	65	0	13.42
0.25	0.63	-0.38	0	0	0	0	8	0	2	0.25	0	0	0	0	0.75	-0.25	3	118	18.7	92	52	0	13.43
0.38	0.5	-0.12	0	0	0	0	9	1	1	0.75	-0.75	0.75	0	4	0.75	-0.5	178	118	18.7	109	65	0	13.43
-3.13	-2.75	-0.38	0	1	0	0	10	1	2	-2.75	-0.75	0.75	0	180	-2.25	-1	5	137.5	25.4	103	54	0	13.43
0	-0.25	0.25	0	0	0	0	12	0	2	0	0	0	0	0	0	-0.5	25	151.4	30.8	120	68	0	13.44
-2.5	-2.38	-0.12	0	1	0	1	7	1	2	-2	-1	1	1	21	-1.75	-1.25	171	122.3	20.1	88	53	0	13.44
-1.13	-1.38	0.25	0	1	0	0	9	0	2	-1	-0.25	0.25	0	150	-1.25	-0.25	40	130.5	22.9	103	54	0	13.45
-1.5	-1.63	0.13	0	1	0	0	10	0	2	-1.25	-0.5	0.5	0	165	-1.5	-0.25	110	121	19.7	106	76	0	13.46
0.25	-1	1.25	1	0	0	0	9	1	2	0.5	-0.5	0.5	0	173	-0.75	-0.5	180	125.5	21.2	101	67	0	13.46
-2	-0.63	-1.37	1	1	0	0	8	1	2	-2	0	0	0	0	-0.5	-0.25	170	132.1	23.5	113	76	0	13.47
0	0.25	-0.25	0	0	0	0	10	0	1	0.25	-0.5	0.5	0	175	0.5	-0.5	5	140	26.4	111	74	0	13.47
-1	-2.25	1.25	1	1	0	0	9	1	2	-0.75	-0.5	0.5	0	150	-2.25	0	0	127.5	21.9	96	60	0	13.47
0	0.25	-0.25	0	0	0	0	7	0	2	0.25	-0.5	0.5	0	175	0.25	0	0	123.3	20.5	95	65	0	13.48
0.38	0.13	0.25	0	0	0	0	7	1	1	0.5	-0.25	0.25	0	112	0.25	-0.25	83	123.3	20.5	98	48	0	13.48
-0.5	-0.63	0.13	0	1	0	0	9	0	2	-0.25	-0.5	0.5	0	158	-0.25	-0.75	18	130	22.8	97	52	0	13.49
-0.63	-0.13	-0.5	0	1	0	0	11	0	1	-0.5	-0.25	0.25	0	152	0	-0.25	4	135	24.6	109	70	1	13.5
-3.13	-1.13	-2	1	1	0	0	9	0	2	-2.75	-0.75	0.75	0	155	0	-2.25	5	135.8	24.9	93	70	0	13.5
-1.63	-1.63	0	0	1	0	0	9	1	2	-1.5	-0.25	0.25	0	177	-1.5	-0.25	133	124.7	21	105	61	0	13.5
-0.13	0.38	-0.51	0	0	0	0	8	1	2	0	-0.25	0.25	0	40	0.5	-0.25	160	123.8	20.7	97	57	0	13.51
0	-1.13	1.13	1	0	0	0	8	0	2	0.25	-0.5	0.5	0	175	-0.75	-0.75	15	136.3	25.1	88	31	0	13.51
-2.13	-2	-0.13	0	1	0	0	11	0	2	-2	-0.25	0.25	0	17	-1.75	-0.5	4	133	23.9	102	71	0	13.51
-4	-4.13	0.13	0	1	0	1	12	1	2	-3.5	-1	1	1	165	-3.25	-1.75	175	142.9	27.6	109	55	0	13.52
0.25	0.25	0	0	0	0	0	10	1	1	0.5	-0.5	0.5	0	161	0.25	0	0	127	21.8	95	60	0	13.52
-5	-5.25	0.25	0	1	0	1	9	1	2	-4.5	-1	1	1	17	-4.75	-1	167	131	23.2	85	53	0	13.52
1.25	1.25	0	0	0	1	1	8	0	1	0.75	1	1	1	90	1.25	0	0	116	18.2	109	50	0	13.53
0.5	0.13	0.37	0	0	0	0	10	1	2	0.75	-0.5	0.5	0	160	0.25	-0.25	175	127.5	22	88	61	0	13.53
-4.38	-4.63	0.25	0	1	0	0	12	1	1	-4	-0.75	0.75	0	180	-4	-1.25	161	153.5	31.9	98	56	0	13.54
0.13	-0.25	0.38	0	0	0	0	10	0	1	0.5	-0.75	0.75	0	21	0.25	-1	174	142.5	27.5	105	50	0	13.54
-0.88	-1.38	0.5	0	1	0	0	9	1	2	-0.75	-0.25	0.25	0	2	-1	-0.75	2	133.4	24.1	86	41	0	13.54
0.13	-0.75	0.88	0	0	0	1	8	1	2	0.75	-1.25	1.25	1	180	-0.25	-1	172	121.2	19.9	90	49	0	13.55
-2.5	-2.5	0	0	1	0	0	9	1	1	-2.5	0	0	0	0	-2.25	-0.5	160	127.1	21.9	110	66	0	13.56
-3.75	-3.75	0	0	1	0	0	12	1	2	-3.5	-0.5	0.5	0	175	-3.25	-1	175	141.1	27	98	54	0	13.56
1.13	1.13	0	0	0	1	0	7	0	2	0.75	0.75	0.75	0	95	0.5	1.25	100	115.5	18.1	97	53	0	13.57
-2	-1.75	-0.25	0	1	0	0	9	0	1	-2	0	0	0	0	-1.5	-0.5	75	119.5	19.4	107	60	0	13.59
-1	-1.13	0.13	0	1	0	0	9	1	2	-0.75	-0.5	0.5	0	175	-1	-0.25	180	125.8	21.5	98	63	0	13.59
-0.38	0	-0.38	0	0	0	0	7	1	1	-0.25	-0.25	0.25	0	15	0	0	0	115.1	18	87	52	0	13.59
-0.75	-1	0.25	0	1	0	0	9	0	1	-0.75	0	0	0	0	-0.75	-0.5	175	131.5	23.5	89	52	0	13.59
-1.88	-2.25	0.37	0	1	0	0	11	0	2	-1.5	-0.75	0.75	0	25	-1.75	-1	175	144.8	28.5	95	54	0	13.59
-1.13	-0.25	-0.88	0	1	0	0	10	0	2	-1	-0.25	0.25	0	20	0	-0.5	115	145.3	28.7	93	53	0	13.59
-0.63	-0.5	-0.13	0	1	0	0	9	0	2	-0.25	-0.75	0.75	0	110	-0.25	-0.5	65	122.5	20.4	94	48	0	13.59
0.63	2	-1.37	1	0	1	0	13	0	1	0.75	-0.25	0.25	0	175	2.25	-0.5	178	143	27.8	115	47	0	13.59
-2.75	-2.75	0	0	1	0	1	11	0	1	-2.25	-1	1	1	5	-2.5	-0.5	180	138	25.9	90	55	0	13.6
-0.63	-0.75	0.12	0	1	0	1	10	1	2	0.25	-1.75	1.75	1	10	0	-1.5	170	128.6	22.5	104	54	0	13.61
-1.5	-3.25	1.75	1	1	0	1	12	0	1	1	-5	5	1	180	-0.75	-5	175	143.2	27.9	105	75	0	13.61
-4.25	-4.63	0.38	0	1	0	1	11	1	1	-3.75	-1	1	1	3	-4	-1.25	178	138.5	26.1	98	55	0	13.61
-0.88	-0.38	-0.5	0	1	0	0	11	1	2	-0.5	-0.75	0.75	0	10	0	-0.75	145	142.4	27.6	101	59	0	13.61
0.75	0.13	0.62	0	0	1	0	7	0	1	0.75	0	0	0	0	0.25	-0.25	120	124.2	21	91	56	0	13.61
0.25	1	-0.75	0	0	0	0	9	1	2	0.25	0	0	0	0	1	0	0	121.5	20.1	88	53	0	13.62
-2	-1.5	-0.5	0	1	0	0	10	1	2	-2	0	0	0	0	-1.5	0	0	130.5	23.2	104	44	0	13.62
-0.13	-0.25	0.12	0	0	0	0	9	1	1	0	-0.25	0.25	0	76	0	-0.5	163	121.1	20	86	55	0	13.64
-1.38	-0.88	-0.5	0	1	0	0	11	0	2	-1.25	-0.25	0.25	0	10	-0.75	-0.25	10	142	27.5	104	67	0	13.64
-3.5	-2.5	-1	1	1	0	0	19	1	1	-3.5	0	0	0	0	-2.5	0	0	175	41.8	94	60	1	13.65
-3.5	-2.5	-1	1	1	0	0	20	1	1	-3.5	0	0	0	0	-2.5	0	0	175	41.8	94	60	1	13.65
-3.5	-2.5	-1	1	1	0	0	20	1	1	-3.5	0	0	0	0	-2.5	0	0	175	41.8	94	60	1	13.65
-1.5	-1.25	-0.25	0	1	0	0	13	0	2	-1.5	0	0	0	0	-1.25	0	0	146.5	29.3	122	78	0	13.65
1.25	1.25	0	0	0	1	0	8	1	1	1.5	-0.5	0.5	0	99	1.5	-0.5	99	119.5	19.5	100	56	0	13.66
-0.38	-0.5	0.12	0	0	0	0	7	0	1	-0.25	-0.25	0.25	0	172	-0.25	-0.5	1	124	21	100	63	0	13.66
0.5	0.25	0.25	0	0	0	0	8	1	1	0.75	-0.5	0.5	0	172	0.25	0	0	124	21	86	50	0	13.66
-0.75	-0.5	-0.25	0	1	0	0	9	0	1	-0.75	0	0	0	0	-0.25	-0.5	165	122.5	20.5	104	52	0	13.66
-3.5	-3.88	0.38	0	1	0	1	13	1	2	-2.75	-1.5	1.5	1	100	-3	-1.75	80	155.4	33	116	76	0	13.67
0.75	0.13	0.62	0	0	1	0	9	1	2	0.75	0	0	0	0	0.25	-0.25	57	128	22.4	92	54	0	13.67
0.75	1	-0.25	0	0	1	0	9	1	2	0.75	0	0	0	0	1.25	-0.5	129	118.5	19.2	87	51	0	13.67
-0.5	-0.5	0	0	1	0	0	8	0	1	-0.25	-0.5	0.5	0	25	-0.25	-0.5	95	125.1	21.4	93	60	0	13.67
-4.13	-4.13	0	0	1	0	1	9	1	2	-3.25	-1.75	1.75	1	180	-3.25	-1.75	10	127.1	22.1	104	63	0	13.68
-1.13	-0.88	-0.25	0	1	0	0	8	1	2	-1	-0.25	0.25	0	8	-0.5	-0.75	5	120	19.7	103	68	0	13.68
-0.13	0.13	-0.26	0	0	0	1	8	1	1	0.5	-1.25	1.25	1	174	0.5	-0.75	180	115	18.1	102	52	0	13.69
-1.75	-2.88	1.13	1	1	0	1	10	0	1	0.75	-5	5	1	5	-0.25	-5.25	180	137.5	25.9	102	53	0	13.7
0.38	-0.75	1.13	1	0	0	0	14	0	2	0.25	0.25	0.25	0	55	-0.5	-0.5	150	137.5	25.9	105	64	0	13.7
-1.88	-1.25	-0.63	0	1	0	0	11	1	2	-1.5	-0.75	0.75	0	151	-1.25	0	0	134	24.6	101	54	0	13.7
-0.13	-0.38	0.25	0	0	0	0	7	1	2	0	-0.25	0.25	0	110	-0.25	-0.25	65	122.9	20.7	105	58	0	13.7
1	1	0	0	0	1	1	8	0	2	2.25	-2.5	2.5	1	180	2	-2	180	122.6	20.6	90	54	0	13.71
0.63	0.5	0.13	0	0	1	0	9	0	2	1	-0.75	0.75	0	162	1	-1	1	121.7	20.3	101	61	0	13.71
0.75	0.75	0	0	0	1	0	10	1	1	1	-0.5	0.5	0	15	1	-0.5	170	132.6	24.1	109	55	0	13.71
-1.63	-0.63	-1	1	1	0	0	12	1	2	-1.5	-0.25	0.25	0	90	-0.5	-0.25	170	150.6	31.1	115	66	0	13.71
-3.5	-3.38	-0.12	0	1	0	0	10	1	1	-3.25	-0.5	0.5	0	5	-3	-0.75	170	146.9	29.6	116	63	0	13.72
-0.88	-0.88	0	0	1	0	0	11	1	2	-0.75	-0.25	0.25	0	19	-0.75	-0.25	16	132	23.9	80	51	0	13.72
0	0	0	0	0	0	0	7	0	2	0.25	-0.5	0.5	0	4	0.5	-1	15	118	19.1	105	61	0	13.72
-0.88	-0.88	0	0	1	0	0	10	1	1	-0.75	-0.25	0.25	0	180	-0.75	-0.25	6	127.5	22.3	100	63	0	13.72
-4	-3.38	-0.62	0	1	0	1	12	1	2	-3.25	-1.5	1.5	1	178	-2.25	-2.25	4	140	26.9	113	56	0	13.72
-0.38	-0.63	0.25	0	0	0	0	10	0	2	-0.25	-0.25	0.25	0	19	-0.5	-0.25	180	140.5	27.1	97	49	0	13.73
-0.5	-2.25	1.75	1	1	0	0	15	0	1	-0.5	0	0	0	0	-1.75	-1	172	139.7	26.8	104	66	0	13.73
0.63	0.88	-0.25	0	0	1	0	10	0	1	0.75	-0.25	0.25	0	18	1.25	-0.75	3	128	22.5	98	61	0	13.73
-1.25	-2.25	1	1	1	0	0	9	0	1	-1.25	0	0	0	0	-2	-0.5	170	127.7	22.4	90	73	0	13.74
-2.75	-0.25	-2.5	1	1	0	0	9	1	1	-2.5	-0.5	0.5	0	148	0	-0.5	170	124.5	21.3	98	53	0	13.74
-2.5	-2.25	-0.25	0	1	0	0	11	0	2	-2.25	-0.5	0.5	0	5	-2	-0.5	15	138.6	26.4	120	54	0	13.74
-2.88	-2.75	-0.13	0	1	0	0	10	0	2	-2.5	-0.75	0.75	0	10	-2.25	-1	170	130.2	23.3	91	54	0	13.74
-3.63	-3.63	0	0	1	0	0	11	1	1	-3.5	-0.25	0.25	0	173	-3.25	-0.75	173	133.5	24.5	111	64	0	13.75
0.25	-1.75	2	1	0	0	0	10	1	1	0.5	-0.5	0.5	0	179	-1.5	-0.5	165	126.5	22	100	59	0	13.75
-0.38	0	-0.38	0	0	0	0	10	1	2	-0.25	-0.25	0.25	0	164	0	0	0	123	20.8	94	73	0	13.75
-0.75	-1.63	0.88	0	1	0	0	9	1	2	-0.75	0	0	0	0	-1.5	-0.25	175	122.1	20.5	98	57	0	13.75
-0.13	-0.38	0.25	0	0	0	0	8	1	2	0	-0.25	0.25	0	155	-0.25	-0.25	14	121.2	20.2	104	45	0	13.75
-0.75	-0.25	-0.5	0	1	0	1	11	1	1	0	-1.5	1.5	1	6	0.75	-2	2	137.5	26	97	61	0	13.75
0.25	0	0.25	0	0	0	0	12	0	2	0.5	-0.5	0.5	0	25	0.25	-0.5	170	145.7	29.2	96	57	0	13.76
0.38	-0.25	0.63	0	0	0	0	10	1	1	0.5	-0.25	0.25	0	113	-0.25	0	0	125	21.5	93	50	0	13.76
-0.63	-0.38	-0.25	0	1	0	0	10	1	2	-0.5	-0.25	0.25	0	65	0	-0.75	141	129	22.9	101	60	0	13.76
-2.38	-2.25	-0.13	0	1	0	0	10	1	1	-2.25	-0.25	0.25	0	24	-2	-0.5	145	133.7	24.6	103	56	0	13.76
-0.75	-1.13	0.38	0	1	0	0	11	0	2	-0.75	0	0	0	0	-1	-0.25	75	138.5	26.4	101	60	0	13.76
-0.5	-0.88	0.38	0	1	0	0	8	0	2	-0.5	0	0	0	0	-0.5	-0.75	145	124.4	21.3	104	65	0	13.76
-0.38	0	-0.38	0	0	0	0	7	1	2	0	-0.75	0.75	0	180	0.25	-0.5	165	115.3	18.3	101	60	0	13.77
-0.25	0.25	-0.5	0	0	0	0	9	0	1	-0.25	0	0	0	0	0.25	0	0	120.5	20	94	62	0	13.77
0.13	0.25	-0.12	0	0	0	0	9	0	1	0.5	-0.75	0.75	0	180	0.5	-0.5	155	121.1	20.2	107	56	0	13.77
-0.63	-0.5	-0.13	0	1	0	0	8	0	2	-0.5	-0.25	0.25	0	175	-0.5	0	0	117.1	18.9	101	57	0	13.78
-0.5	-0.5	0	0	1	0	0	8	1	2	-0.5	0	0	0	0	-0.5	0	0	117.4	19	105	52	0	13.79
-0.13	-0.38	0.25	0	0	0	0	9	0	2	0	-0.25	0.25	0	155	-0.25	-0.25	15	128.3	22.7	97	61	0	13.79
-1.5	0.13	-1.63	1	1	0	1	12	0	2	-1	-1	1	1	173	0.5	-0.75	155	146.5	29.6	98	52	0	13.79
-3	-3.38	0.38	0	1	0	1	11	0	2	-2.5	-1	1	1	180	-2.75	-1.25	5	151.6	31.7	125	57	0	13.79
-2.63	-3.38	0.75	0	1	0	1	8	1	2	-1.75	-1.75	1.75	1	1	-2.75	-1.25	157	118.9	19.5	99	52	0	13.79
-0.5	0.5	-1	1	1	0	0	8	1	2	-0.25	-0.5	0.5	0	71	0.5	0	0	119.5	19.7	90	59	0	13.8
1	0.75	0.25	0	0	1	0	8	0	2	1	0	0	0	0	0.75	0	0	119.5	19.7	97	45	0	13.8
-0.38	-0.13	-0.25	0	0	0	0	10	1	1	-0.25	-0.25	0.25	0	170	0	-0.25	15	127.7	22.5	95	53	0	13.8
-0.75	-0.25	-0.5	0	1	0	0	12	0	1	-0.5	-0.5	0.5	0	20	0	-0.5	165	137	25.9	112	68	0	13.8
0.5	0.13	0.37	0	0	0	1	11	1	2	1	-1	1	1	2	0.75	-1.25	170	129.1	23	89	49	0	13.8
-2.38	-1.25	-1.13	1	1	0	1	7	1	2	-0.5	-3.75	3.75	1	165	-0.5	-1.5	10	114.5	18.1	86	49	0	13.81
0.38	-3	3.38	1	0	0	0	8	1	2	0.5	-0.25	0.25	0	176	-2.75	-0.5	21	114.5	18.1	104	61	0	13.81
0.75	0.5	0.25	0	0	1	0	8	0	2	0.75	0	0	0	0	0.5	0	0	114.5	18.1	97	45	0	13.81
-0.13	-1.13	1	1	0	0	0	10	0	2	0	-0.25	0.25	0	25	-1	-0.25	145	124.5	21.4	107	66	0	13.81
0.13	-0.25	0.38	0	0	0	0	9	1	1	0.25	-0.25	0.25	0	168	-0.25	0	0	117	18.9	98	61	0	13.81
0	0.63	-0.63	0	0	0	0	10	1	2	0	0	0	0	0	0.75	-0.25	114	117	18.9	87	55	0	13.81
-0.5	-0.63	0.13	0	1	0	0	8	1	2	-0.25	-0.5	0.5	0	180	-0.5	-0.25	9	124.2	21.3	93	49	0	13.81
0.63	0.38	0.25	0	0	1	0	7	0	1	0.5	0.25	0.25	0	110	0.25	0.25	60	117.3	19	104	69	0	13.81
-0.13	-0.13	0	0	0	0	0	8	1	1	0	-0.25	0.25	0	163	0	-0.25	176	123.9	21.2	113	67	0	13.81
-3.63	-2.63	-1	1	1	0	1	10	1	2	-2.75	-1.75	1.75	1	175	-1.5	-2.25	180	132.1	24.1	112	64	0	13.81
-0.5	-0.25	-0.25	0	1	0	0	7	1	1	-0.25	-0.5	0.5	0	5	0	-0.5	16	123.6	21.1	106	55	0	13.81
-0.25	-0.63	0.38	0	0	0	0	8	1	1	0	-0.5	0.5	0	180	-0.25	-0.75	35	117.9	19.2	108	63	0	13.81
1	0.38	0.62	0	0	1	1	7	1	1	1.75	-1.5	1.5	1	179	1	-1.25	178	115.1	18.3	81	45	0	13.81
0.75	0.5	0.25	0	0	1	1	8	0	1	1.25	-1	1	1	175	0.75	-0.5	5	118.2	19.3	95	53	0	13.81
-0.38	-2.5	2.12	1	0	0	0	12	0	1	-0.25	-0.25	0.25	0	10	-2	-1	170	134.5	25	100	68	0	13.82
0.75	0.38	0.37	0	0	1	0	9	0	1	0.75	0	0	0	0	0.5	-0.25	175	129	23	112	71	0	13.82
2.13	2.25	-0.12	0	0	1	1	10	0	2	0.25	3.75	3.75	1	90	0.5	3.5	95	130.1	23.4	99	53	0	13.82
-0.38	-0.13	-0.25	0	0	0	0	10	1	2	-0.25	-0.25	0.25	0	15	0	-0.25	166	132	24.1	111	61	0	13.83
0.5	0	0.5	0	0	0	0	8	0	1	0.5	0	0	0	0	0	0	0	123.5	21.1	98	57	0	13.83
0	0	0	0	0	0	0	10	0	2	0.25	-0.5	0.5	0	160	0.25	-0.5	15	123.5	21.1	110	69	0	13.83
-2.25	0.38	-2.63	1	1	0	0	13	0	2	-2	-0.5	0.5	0	180	1	-1.25	170	157.9	34.5	119	74	0	13.84
0	0.38	-0.38	0	0	0	0	9	1	1	0	0	0	0	0	0.5	-0.25	171	119	19.6	95	60	0	13.84
0.38	0.25	0.13	0	0	0	0	7	0	2	0.25	0.25	0.25	0	115	0.5	-0.5	10	119.6	19.8	106	68	0	13.84
0.25	-0.5	0.75	0	0	0	0	8	1	2	0.5	-0.5	0.5	0	175	-0.25	-0.5	20	117.1	19	108	49	0	13.86
-0.25	-0.5	0.25	0	0	0	0	11	1	2	-0.25	0	0	0	0	-0.25	-0.5	173	126	22	99	61	0	13.86
-0.88	-1.5	0.62	0	1	0	0	8	1	1	-0.75	-0.25	0.25	0	138	-1.25	-0.5	167	130.5	23.6	99	53	0	13.86
2	0.63	1.37	1	0	1	0	10	1	1	2.25	-0.5	0.5	0	155	1	-0.75	180	130.2	23.5	95	54	0	13.86
0.13	-0.25	0.38	0	0	0	0	7	1	2	0.5	-0.75	0.75	0	1	0	-0.5	173	120.7	20.2	108	56	0	13.87
-2.75	-0.75	-2	1	1	0	0	9	1	1	-2.75	0	0	0	0	-0.5	-0.5	155	124.5	21.5	92	51	0	13.87
-2.13	-2	-0.13	0	1	0	1	9	1	2	-1.5	-1.25	1.25	1	160	-1.25	-1.5	5	124.5	21.5	102	63	0	13.87
0	-0.5	0.5	0	0	0	0	9	0	2	0	0	0	0	0	-0.5	0	0	112	17.4	97	58	0	13.87
-0.38	-0.63	0.25	0	0	0	1	8	1	2	0.5	-1.75	1.75	1	169	0	-1.25	23	126.5	22.2	87	51	0	13.87
-1.38	-2	0.62	0	1	0	0	10	1	2	-1	-0.75	0.75	0	177	-1.5	-1	19	134.5	25.1	92	46	0	13.87
0.13	-0.25	0.38	0	0	0	0	9	1	1	0.5	-0.75	0.75	0	175	0	-0.5	30	130.4	23.6	101	65	0	13.88
-0.13	-0.25	0.12	0	0	0	0	10	0	2	0.25	-0.75	0.75	0	170	0.25	-1	180	131.5	24	115	68	0	13.88
2.5	3.38	-0.88	0	0	1	1	10	0	2	1.5	2	2	1	90	2	2.75	95	131.5	24	104	58	0	13.88
-1.63	-1.88	0.25	0	1	0	0	8	1	1	-1.5	-0.25	0.25	0	175	-1.75	-0.25	5	130.1	23.5	100	60	0	13.88
0.13	0.63	-0.5	0	0	0	0	11	0	2	0.5	-0.75	0.75	0	175	1.25	-1.25	170	130.1	23.5	111	71	1	13.88
-0.38	-0.25	-0.13	0	0	0	0	7	1	2	-0.25	-0.25	0.25	0	5	0	-0.5	25	122.1	20.7	91	60	0	13.88
0.75	0.63	0.12	0	0	1	0	8	0	2	0.75	0	0	0	0	0.5	0.25	75	121.5	20.5	123	73	0	13.89
-1.88	-2.5	0.62	0	1	0	0	10	1	1	-1.75	-0.25	0.25	0	117	-2.5	0	0	135.5	25.5	101	62	0	13.89
-1.13	0.75	-1.88	1	1	0	0	13	1	1	-1	-0.25	0.25	0	40	1	-0.5	178	143.5	28.6	102	56	0	13.89
0.25	0.25	0	0	0	0	0	7	0	1	0.25	0	0	0	0	0.25	0	0	120	20	99	59	0	13.89
1	0.63	0.37	0	0	1	0	7	0	2	0.75	0.5	0.5	0	145	0.5	0.25	55	120	20	99	59	0	13.89
0.5	0.25	0.25	0	0	0	0	8	0	2	0.25	0.5	0.5	0	80	0.5	-0.5	170	120	20	105	51	0	13.89
-0.5	-0.75	0.25	0	1	0	0	9	0	1	-0.5	0	0	0	0	-0.75	0	0	120	20	91	57	0	13.89
-1.88	-5.63	3.75	1	1	0	0	14	1	2	-1.75	-0.25	0.25	0	33	-5.5	-0.25	65	158.5	34.9	91	58	0	13.89
0.88	0.88	0	0	0	1	0	9	1	2	1.25	-0.75	0.75	0	3	1.25	-0.75	3	127.5	22.6	93	43	0	13.9
-3.75	-1	-2.75	1	1	0	0	8	1	1	-3.75	0	0	0	0	-1	0	0	117.5	19.2	105	69	0	13.91
-1.13	-1.63	0.5	0	1	0	0	13	1	1	-1	-0.25	0.25	0	66	-1.5	-0.25	167	144.4	29	109	73	0	13.91
0.5	0.25	0.25	0	0	0	0	10	0	2	0.5	0	0	0	0	0.5	-0.5	150	120.5	20.2	106	66	0	13.91
0.63	0.75	-0.12	0	0	1	0	8	1	2	1	-0.75	0.75	0	175	1	-0.5	15	126.6	22.3	105	53	0	13.91
-0.25	-1	0.75	0	0	0	0	10	0	1	0	-0.5	0.5	0	20	-0.75	-0.5	150	130.5	23.7	100	48	0	13.92
-1.25	-2.13	0.88	0	1	0	0	11	1	2	-1	-0.5	0.5	0	154	-1.75	-0.75	174	144.1	28.9	103	59	0	13.92
-0.38	0	-0.38	0	0	0	0	9	0	2	-0.25	-0.25	0.25	0	160	0.5	-1	5	137.7	26.4	96	54	0	13.92
0	0.13	-0.13	0	0	0	0	9	0	2	0	0	0	0	0	0.25	-0.25	5	131	23.9	113	63	0	13.93
0.25	-0.25	0.5	0	0	0	0	9	0	1	0.5	-0.5	0.5	0	170	0	-0.5	170	128.5	23	103	59	0	13.93
-2.63	-3.25	0.62	0	1	0	0	11	0	1	-2.5	-0.25	0.25	0	145	-3.25	0	0	152.5	32.4	120	68	0	13.93
0.13	0.25	-0.12	0	0	0	0	9	1	2	0.25	-0.25	0.25	0	55	0.25	0	0	126.8	22.4	95	53	0	13.93
0.25	-0.63	0.88	0	0	0	1	8	0	2	3.75	-7	7	1	110	0	-1.25	170	121.3	20.5	119	67	0	13.93
0.63	0.63	0	0	0	1	0	10	0	2	0.5	0.25	0.25	0	75	0.25	0.75	105	141	27.7	98	58	0	13.93
-1.13	-0.5	-0.63	0	1	0	0	8	0	2	-1	-0.25	0.25	0	140	-0.5	0	0	121	20.4	85	52	0	13.93
-0.63	-0.88	0.25	0	1	0	0	9	1	2	-0.5	-0.25	0.25	0	155	-0.75	-0.25	45	128.2	22.9	111	72	0	13.93
-0.25	-0.38	0.13	0	0	0	0	9	0	2	0	-0.5	0.5	0	10	-0.25	-0.25	30	124.5	21.6	99	69	0	13.94
-1.75	-1.5	-0.25	0	1	0	1	13	0	1	-1	-1.5	1.5	1	5	-1	-1	155	155.5	33.7	99	58	0	13.94
1.38	1.38	0	0	0	1	1	10	0	2	2.5	-2.25	2.25	1	175	2.25	-1.75	175	126.2	22.2	93	47	0	13.94
0.13	-0.13	0.26	0	0	0	0	8	1	2	0.25	-0.25	0.25	0	20	0	-0.25	170	130.1	23.6	83	51	0	13.94
-1.75	-0.88	-0.87	0	1	0	0	11	1	2	-1.5	-0.5	0.5	0	167	-0.75	-0.25	163	145.2	29.4	108	53	0	13.94
-0.13	-0.38	0.25	0	0	0	0	12	0	1	0	-0.25	0.25	0	130	-0.25	-0.25	35	144.2	29	96	50	0	13.95
-2.63	-2.38	-0.25	0	1	0	0	12	1	2	-2.5	-0.25	0.25	0	17	-2	-0.75	164	136.5	26	94	59	0	13.95
0.25	-0.25	0.5	0	0	0	0	7	1	2	0.25	0	0	0	0	-0.25	0	0	114.2	18.2	85	56	0	13.96
0	-0.5	0.5	0	0	0	1	9	1	1	0.75	-1.5	1.5	1	15	0	-1	175	129.2	23.3	98	57	0	13.96
0.38	0.25	0.13	0	0	0	0	7	0	2	0.25	0.25	0.25	0	105	0.5	-0.5	180	118.8	19.7	78	53	0	13.96
-1.25	-0.63	-0.62	0	1	0	0	8	1	2	-1.25	0	0	0	0	-0.5	-0.25	25	114.5	18.3	92	50	0	13.96
-0.25	-0.38	0.13	0	0	0	1	7	1	1	0.25	-1	1	1	1	0	-0.75	172	128.9	23.2	101	67	0	13.96
-1.5	-0.75	-0.75	0	1	0	0	10	0	1	-1.25	-0.5	0.5	0	12	-0.75	0	0	137.5	26.4	111	60	0	13.96
-1.25	-0.63	-0.62	0	1	0	0	9	0	1	-1.25	0	0	0	0	-0.25	-0.75	5	125.8	22.1	111	79	0	13.96
-0.5	-0.75	0.25	0	1	0	0	8	1	1	-0.25	-0.5	0.5	0	180	-0.5	-0.5	2	125.2	21.9	92	51	0	13.97
-0.75	-0.25	-0.5	0	1	0	0	9	0	2	-0.75	0	0	0	0	-0.25	0	0	113.5	18	98	58	0	13.97
0.5	0.38	0.12	0	0	0	1	9	0	2	1	-1	1	1	5	1.25	-1.75	180	124.9	21.8	115	74	0	13.97
-0.5	-0.13	-0.37	0	1	0	0	9	1	2	-0.25	-0.5	0.5	0	32	0	-0.25	174	122	20.8	101	64	0	13.97
0.13	0.25	-0.12	0	0	0	0	9	1	2	0.25	-0.25	0.25	0	125	0.25	0	0	130.5	23.8	119	66	0	13.98
-2.25	-2.25	0	0	1	0	0	10	0	2	-2.25	0	0	0	0	-2.25	0	0	126.6	22.4	98	59	0	13.98
-0.38	-0.5	0.12	0	0	0	0	10	1	2	-0.25	-0.25	0.25	0	35	-0.25	-0.5	144	134	25.1	101	52	0	13.98
0.5	0.5	0	0	0	0	0	9	0	1	0.5	0	0	0	0	0.75	-0.5	15	120.5	20.3	99	49	0	13.98
-1	1	-2	1	1	0	0	10	0	2	-1	0	0	0	0	1	0	0	140.5	27.6	95	51	0	13.98
-1	-0.75	-0.25	0	1	0	0	8	0	1	-1	0	0	0	0	-0.75	0	0	126	22.2	106	68	0	13.98
-1.63	-1	-0.63	0	1	0	0	13	0	2	-1.25	-0.75	0.75	0	105	-0.75	-0.5	90	144.5	29.2	111	56	0	13.98
-0.38	-0.38	0	0	0	0	0	12	1	1	-0.25	-0.25	0.25	0	173	0	-0.75	164	134.5	25.3	108	61	0	13.99
-0.38	0.25	-0.63	0	0	0	0	9	1	2	-0.25	-0.25	0.25	0	35	0.5	-0.5	170	128.5	23.1	110	62	0	13.99
0.13	0	0.13	0	0	0	0	8	0	2	0.25	-0.25	0.25	0	120	0	0	0	122.5	21	104	56	0	13.99
0.13	0.25	-0.12	0	0	0	0	11	1	2	0.25	-0.25	0.25	0	33	0.5	-0.5	165	131.5	24.2	103	62	0	13.99
-0.25	0.38	-0.63	0	0	0	1	8	1	1	0.75	-2	2	1	174	1	-1.25	179	124.8	21.8	103	58	0	14
-1.5	-1.88	0.38	0	1	0	0	8	1	2	-1.5	0	0	0	0	-1.75	-0.25	180	121.9	20.8	89	52	0	14
-0.25	-0.88	0.63	0	0	0	0	10	0	2	0	-0.5	0.5	0	175	-0.75	-0.25	25	126.5	22.4	100	53	0	14
-2.63	-3.25	0.62	0	1	0	0	14	1	2	-2.5	-0.25	0.25	0	171	-2.75	-1	171	154	33.2	103	65	0	14
0.25	0.88	-0.63	0	0	0	0	7	0	2	0.25	0	0	0	0	1	-0.25	180	116.5	19	98	63	0	14
-0.5	-0.75	0.25	0	1	0	0	8	0	1	-0.5	0	0	0	0	-0.5	-0.5	85	120.4	20.3	90	61	0	14
-0.13	-0.5	0.37	0	0	0	0	8	1	1	0	-0.25	0.25	0	15	-0.25	-0.5	175	120.1	20.2	98	52	0	14
-0.63	-0.38	-0.25	0	1	0	0	8	1	2	-0.5	-0.25	0.25	0	133	-0.25	-0.25	179	119.2	19.9	106	67	0	14.01
0.13	0.13	0	0	0	0	0	9	1	1	0.5	-0.75	0.75	0	4	0.5	-0.75	171	137	26.3	97	60	0	14.01
-2.13	-2.13	0	0	1	0	0	10	1	2	-2	-0.25	0.25	0	15	-2	-0.25	157	129.5	23.5	94	55	0	14.01
-1.25	-0.88	-0.37	0	1	0	0	9	1	1	-1	-0.5	0.5	0	180	-0.5	-0.75	173	122.4	21	103	51	0	14.02
-0.88	-0.75	-0.13	0	1	0	0	11	1	2	-0.75	-0.25	0.25	0	4	-0.25	-1	167	138	26.7	105	56	0	14.02
0.13	0.13	0	0	0	0	0	12	1	1	0.5	-0.75	0.75	0	3	0.5	-0.75	175	138.5	26.9	95	61	0	14.02
-0.5	-0.63	0.13	0	1	0	0	11	1	1	-0.5	0	0	0	0	-0.5	-0.25	145	127.5	22.8	93	59	0	14.03
-1.13	-1.13	0	0	1	0	0	8	1	1	-0.75	-0.75	0.75	0	170	-0.5	-1.25	170	120.6	20.4	88	46	0	14.03
-0.63	-1.13	0.5	0	1	0	0	9	0	2	-0.5	-0.25	0.25	0	170	-1	-0.25	5	133.5	25	109	64	0	14.03
-0.5	0.25	-0.75	0	1	0	1	8	1	2	0	-1	1	1	156	0.75	-1	14	117.9	19.5	109	51	0	14.03
0.38	0.75	-0.37	0	0	0	0	8	1	2	0.5	-0.25	0.25	0	5	1	-0.5	170	118.5	19.7	89	55	0	14.03
0.63	0.25	0.38	0	0	1	0	11	1	2	0.75	-0.25	0.25	0	177	0.5	-0.5	15	140	27.5	112	71	0	14.03
-0.63	-0.25	-0.38	0	1	0	0	8	1	2	-0.5	-0.25	0.25	0	93	-0.25	0	0	123.5	21.4	107	50	0	14.03
-4.25	-4.25	0	0	1	0	1	12	1	2	-3.75	-1	1	1	3	-3.75	-1	158	144.5	29.3	116	72	0	14.03
-2.5	-1.88	-0.62	0	1	0	0	16	1	2	-2.25	-0.5	0.5	0	14	-1.5	-0.75	172	157	34.6	94	57	0	14.04
-1.5	-1.88	0.38	0	1	0	0	8	0	2	-1.25	-0.5	0.5	0	10	-1.75	-0.25	145	128	23	110	65	0	14.04
-0.13	0	-0.13	0	0	0	0	9	1	2	0.25	-0.75	0.75	0	168	0.75	-1.5	178	132.9	24.8	101	56	0	14.04
-4.88	-4.25	-0.63	0	1	0	0	14	1	2	-4.75	-0.25	0.25	0	2	-4	-0.5	1	158.1	35.1	116	69	0	14.04
0.5	-0.38	0.88	0	0	0	0	11	1	2	0.5	0	0	0	0	0	-0.75	174	131	24.1	103	47	0	14.04
-1.38	-0.5	-0.88	0	1	0	0	9	0	2	-1.25	-0.25	0.25	0	155	-0.25	-0.5	180	137.1	26.4	101	57	0	14.05
-0.5	-0.13	-0.37	0	1	0	0	9	1	2	-0.25	-0.5	0.5	0	164	0.25	-0.75	3	128.5	23.2	98	61	0	14.05
-0.25	-0.13	-0.12	0	0	0	0	9	1	2	0	-0.5	0.5	0	176	0	-0.25	2	128.5	23.2	90	59	0	14.05
0.38	0.38	0	0	0	0	0	9	1	2	0.5	-0.25	0.25	0	170	0.75	-0.75	4	128.5	23.2	103	62	0	14.05
0	0.13	-0.13	0	0	0	0	10	1	2	0	0	0	0	0	0.25	-0.25	143	131.5	24.3	108	63	0	14.05
-2	-2	0	0	1	0	0	11	1	2	-1.75	-0.5	0.5	0	170	-1.75	-0.5	167	131.5	24.3	80	45	0	14.05
-4.25	-5.75	1.5	1	1	0	1	14	1	1	-2.75	-3	3	1	170	-3.5	-4.5	14	132	24.5	105	60	0	14.06
-3.25	-3.38	0.13	0	1	0	0	10	1	1	-3.25	0	0	0	0	-3.25	-0.25	13	136.5	26.2	113	73	0	14.06
-1.5	-1.13	-0.37	0	1	0	0	11	1	2	-1.25	-0.5	0.5	0	156	-0.75	-0.75	163	136.5	26.2	93	51	0	14.06
-4	-4.63	0.63	0	1	0	0	12	1	1	-4	0	0	0	0	-4.25	-0.75	153	147.5	30.6	105	54	0	14.06
-1.38	-0.88	-0.5	0	1	0	0	9	1	2	-1.25	-0.25	0.25	0	100	-0.75	-0.25	135	121.6	20.8	111	71	0	14.07
0.13	0	0.13	0	0	0	0	9	1	2	0.25	-0.25	0.25	0	162	0.25	-0.5	162	124.2	21.7	93	55	0	14.07
-4	-2.88	-1.12	1	1	0	0	10	0	2	-4	0	0	0	0	-2.5	-0.75	175	132.5	24.7	123	74	0	14.07
-0.25	-0.25	0	0	0	0	0	8	0	2	0	-0.5	0.5	0	125	0	-0.5	5	121	20.6	98	58	0	14.07
-0.13	0	-0.13	0	0	0	0	8	1	1	0.25	-0.75	0.75	0	1	0.25	-0.5	15	116.5	19.1	100	65	0	14.07
0.5	0.88	-0.38	0	0	0	0	8	1	1	0.75	-0.5	0.5	0	13	1	-0.25	7	116.5	19.1	101	55	0	14.07
0	0	0	0	0	0	0	12	1	2	0	0	0	0	0	0	0	0	146	30	104	64	0	14.07
0.5	0.13	0.37	0	0	0	1	8	0	2	1	-1	1	1	180	0.5	-0.75	5	134.6	25.5	101	68	0	14.08
0.5	0.63	-0.13	0	0	0	0	10	1	1	0.75	-0.5	0.5	0	10	0.75	-0.25	160	118	19.6	82	47	0	14.08
0.5	0.5	0	0	0	0	1	10	0	2	1.5	-2	2	1	166	1	-1	8	133	24.9	92	51	0	14.08
-2.5	-2	-0.5	0	1	0	0	10	0	2	-2.5	0	0	0	0	-2	0	0	139.5	27.4	109	71	0	14.08
-0.75	-0.63	-0.12	0	1	0	0	8	1	1	-0.75	0	0	0	0	-0.5	-0.25	33	125	22	102	69	0	14.08
-0.25	-0.5	0.25	0	0	0	0	8	1	2	0	-0.5	0.5	0	170	-0.25	-0.5	20	127.8	23	102	55	0	14.08
0	0.13	-0.13	0	0	0	1	9	1	1	0.75	-1.5	1.5	1	5	1	-1.75	180	130.8	24.1	95	57	0	14.09
-3.5	-3.63	0.13	0	1	0	0	13	1	2	-3.5	0	0	0	0	-3.5	-0.25	2	153.5	33.2	89	64	0	14.09
0.75	1.13	-0.38	0	0	1	0	10	1	2	0.75	0	0	0	0	1.5	-0.75	166	130.5	24	95	57	0	14.09
-1	-1.5	0.5	0	1	0	0	11	0	2	-1	0	0	0	0	-1.25	-0.5	180	137.9	26.8	102	53	0	14.09
-0.63	0	-0.63	0	1	0	0	11	0	1	-0.5	-0.25	0.25	0	172	0	0	0	136.6	26.3	99	63	0	14.09
0.25	-0.25	0.5	0	0	0	0	9	0	1	0.5	-0.5	0.5	0	105	0.25	-1	85	126.9	22.7	99	59	0	14.1
0.38	0.63	-0.25	0	0	0	0	8	1	1	0.5	-0.25	0.25	0	31	0.75	-0.25	105	120	20.3	99	50	0	14.1
0.38	0.13	0.25	0	0	0	0	9	1	2	0.75	-0.75	0.75	0	164	0.5	-0.75	173	120	20.3	101	64	0	14.1
-2.13	-2.5	0.37	0	1	0	0	10	0	2	-1.75	-0.75	0.75	0	175	-2.25	-0.5	40	137.1	26.5	90	52	0	14.1
-1.63	-0.13	-1.5	1	1	0	0	9	1	2	-1.5	-0.25	0.25	0	178	0.25	-0.75	179	130.2	23.9	108	63	0	14.1
-0.63	-0.38	-0.25	0	1	0	0	9	0	2	-0.25	-0.75	0.75	0	180	0	-0.75	5	123.2	21.4	102	57	0	14.1
-2.25	-0.38	-1.87	1	1	0	0	11	0	1	-2	-0.5	0.5	0	180	0	-0.75	170	139.4	27.4	91	57	1	14.1
0.38	0.5	-0.12	0	0	0	0	7	0	2	0.5	-0.25	0.25	0	178	0.75	-0.5	169	118.5	19.8	111	59	0	14.1
0	-0.25	0.25	0	0	0	0	8	1	2	0.25	-0.5	0.5	0	172	0.25	-1	164	124.6	21.9	103	50	0	14.11
0.25	0.13	0.12	0	0	0	0	8	0	2	0.25	0	0	0	0	0.25	-0.25	180	126	22.4	86	60	0	14.11
0.5	0.75	-0.25	0	0	0	0	10	1	2	0.5	0	0	0	0	1	-0.5	125	128.5	23.3	103	57	0	14.11
0.38	0.5	-0.12	0	0	0	0	10	1	2	0.5	-0.25	0.25	0	10	0.75	-0.5	160	132.3	24.7	100	69	0	14.11
0.88	0.63	0.25	0	0	1	0	7	1	1	1	-0.25	0.25	0	175	0.75	-0.25	5	121.4	20.8	94	47	0	14.11
0	0	0	0	0	0	0	9	0	2	0.25	-0.5	0.5	0	80	0	0	0	121.4	20.8	107	68	0	14.11
0.38	0.63	-0.25	0	0	0	0	8	1	2	0.5	-0.25	0.25	0	55	0.75	-0.25	115	125.7	22.3	106	59	0	14.11
-0.38	0	-0.38	0	0	0	0	8	0	1	-0.25	-0.25	0.25	0	46	0	0	0	132	24.6	109	65	0	14.12
0.38	0.25	0.13	0	0	0	0	9	0	2	0.25	0.25	0.25	0	160	0.5	-0.5	35	137	26.5	104	57	0	14.12
-2	-1.38	-0.62	0	1	0	0	12	1	2	-1.75	-0.5	0.5	0	9	-1	-0.75	166	137	26.5	94	64	0	14.12
1.25	1	0.25	0	0	1	1	8	1	2	2.25	-2	2	1	176	1.5	-1	169	119.3	20.1	105	52	0	14.12
-0.63	0.38	-1.01	1	1	0	0	7	0	2	-0.5	-0.25	0.25	0	10	0.25	0.25	70	119	20	90	55	0	14.12
0.38	-0.38	0.76	0	0	0	1	9	0	1	1	-1.25	1.25	1	178	0	-0.75	5	128.7	23.4	117	58	0	14.13
0	0.25	-0.25	0	0	0	0	9	0	1	0.25	-0.5	0.5	0	170	0.75	-1	5	122.5	21.2	98	53	0	14.13
-1.63	-2.25	0.62	0	1	0	1	13	1	2	-0.25	-2.75	2.75	1	178	-1.25	-2	2	143.5	29.1	90	53	0	14.13
0	-0.13	0.13	0	0	0	0	9	1	2	0	0	0	0	0	0	-0.25	34	129.5	23.7	89	51	0	14.13
-0.13	0.5	-0.63	0	0	0	0	10	0	1	0.25	-0.75	0.75	0	9	0.75	-0.5	179	129.5	23.7	117	59	0	14.13
-0.88	-3.88	3	1	1	0	0	11	0	1	-0.5	-0.75	0.75	0	150	-3.5	-0.75	25	143	28.9	85	54	1	14.13
0.38	0.5	-0.12	0	0	0	0	7	1	1	0.75	-0.75	0.75	0	164	1	-1	180	114.1	18.4	113	74	0	14.13
-0.75	-1	0.25	0	1	0	0	10	1	1	-0.75	0	0	0	0	-1	0	0	127	22.8	103	64	0	14.14
-2.13	-2.5	0.37	0	1	0	0	11	1	1	-2	-0.25	0.25	0	179	-2.25	-0.5	161	133.5	25.2	85	60	0	14.14
-0.38	-0.13	-0.25	0	0	0	0	9	1	1	-0.25	-0.25	0.25	0	49	0	-0.25	176	123	21.4	98	51	0	14.15
0.5	0.13	0.37	0	0	0	0	8	0	2	0.75	-0.5	0.5	0	3	0.25	-0.25	172	119.5	20.2	106	68	0	14.15
-0.5	-1.13	0.63	0	1	0	0	9	1	2	-0.5	0	0	0	0	-1	-0.25	143	134.5	25.6	106	62	0	14.15
-5.25	-5.88	0.63	0	1	0	0	8	1	2	-5.25	0	0	0	0	-5.75	-0.25	165	121.5	20.9	101	62	0	14.16
-1.88	-0.88	-1	1	1	0	0	10	0	2	-1.75	-0.25	0.25	0	130	-0.75	-0.25	175	121.5	20.9	96	64	0	14.16
-0.88	-0.63	-0.25	0	1	0	0	11	1	1	-0.75	-0.25	0.25	0	163	-0.25	-0.75	25	135.5	26	92	54	0	14.16
0.88	0.75	0.13	0	0	1	0	9	1	2	1	-0.25	0.25	0	180	1	-0.5	10	131.8	24.6	109	53	0	14.16
-4.13	-3.75	-0.38	0	1	0	0	14	1	2	-3.75	-0.75	0.75	0	5	-3.25	-1	160	158.1	35.4	106	58	0	14.16
-0.63	-0.13	-0.5	0	1	0	0	8	0	2	-0.5	-0.25	0.25	0	45	0	-0.25	90	125.2	22.2	105	59	0	14.16
-0.5	0	-0.5	0	1	0	0	7	0	2	-0.25	-0.5	0.5	0	70	0	0	0	120.3	20.5	82	47	0	14.17
-0.38	-0.38	0	0	0	0	0	12	1	1	-0.25	-0.25	0.25	0	7	0	-0.75	171	136	26.2	111	60	0	14.17
-1	-1.63	0.63	0	1	0	0	9	0	1	-1	0	0	0	0	-1.5	-0.25	15	128.5	23.4	109	63	0	14.17
-2.38	-2.5	0.12	0	1	0	0	10	1	2	-2.25	-0.25	0.25	0	112	-2.25	-0.5	171	128.5	23.4	89	55	0	14.17
-0.88	-2.38	1.5	1	1	0	0	11	1	2	-0.75	-0.25	0.25	0	66	-2.25	-0.25	176	128.5	23.4	101	61	0	14.17
-0.38	-0.88	0.5	0	0	0	0	8	1	1	-0.25	-0.25	0.25	0	79	-0.75	-0.25	94	118.5	19.9	99	58	0	14.17
-0.63	-2.25	1.62	1	1	0	0	7	0	2	-0.5	-0.25	0.25	0	95	-2.25	0	0	118.2	19.8	113	49	0	14.17
-0.63	-0.5	-0.13	0	1	0	0	8	0	1	-0.25	-0.75	0.75	0	180	0	-1	10	126	22.5	111	67	0	14.17
0.13	0.13	0	0	0	0	0	8	0	2	0.25	-0.25	0.25	0	30	0.25	-0.25	40	137.5	26.8	102	61	0	14.18
0.13	0.38	-0.25	0	0	0	0	8	1	2	0.25	-0.25	0.25	0	16	0.5	-0.25	176	125.4	22.3	90	55	0	14.18
-1.13	-1.13	0	0	1	0	0	12	0	2	-1	-0.25	0.25	0	164	-1	-0.25	9	135.4	26	98	58	0	14.18
-0.5	-1	0.5	0	1	0	0	11	0	2	-0.5	0	0	0	0	-1	0	0	139.5	27.6	100	59	0	14.18
0.75	0.63	0.12	0	0	1	0	12	0	1	0.5	0.5	0.5	0	90	0.25	0.75	90	149.5	31.7	107	74	0	14.18
0.13	0.25	-0.12	0	0	0	0	8	1	1	0.25	-0.25	0.25	0	159	0.25	0	0	120.8	20.7	101	64	0	14.19
-3.25	-3.75	0.5	0	1	0	0	13	1	2	-3.25	0	0	0	0	-3.5	-0.5	167	151.1	32.4	104	60	0	14.19
0.13	0.13	0	0	0	0	0	10	1	2	0.25	-0.25	0.25	0	2	0.25	-0.25	179	129.5	23.8	104	46	0	14.19
-2.25	-1.88	-0.37	0	1	0	0	10	1	1	-2	-0.5	0.5	0	172	-1.5	-0.75	180	136.9	26.6	108	54	0	14.19
-1.88	-1.38	-0.5	0	1	0	0	10	0	2	-1.5	-0.75	0.75	0	160	-1	-0.75	180	134.3	25.6	85	46	0	14.19
-0.25	-0.63	0.38	0	0	0	1	10	1	1	0.5	-1.5	1.5	1	178	-0.25	-0.75	176	122.5	21.3	96	50	0	14.19
0.38	0	0.38	0	0	0	0	8	1	2	0.75	-0.75	0.75	0	115	0.25	-0.5	75	118.1	19.8	99	53	0	14.2
-1.63	-1.13	-0.5	0	1	0	0	7	0	2	-1.5	-0.25	0.25	0	65	-0.75	-0.75	100	117.8	19.7	103	49	0	14.2
-0.25	-0.25	0	0	0	0	0	11	0	2	-0.25	0	0	0	0	-0.25	0	0	134.8	25.8	106	54	0	14.2
-2.38	-2	-0.38	0	1	0	0	12	1	2	-2	-0.75	0.75	0	21	-1.75	-0.5	144	147.5	30.9	111	67	0	14.2
0.25	0.38	-0.13	0	0	0	0	10	0	2	0.25	0	0	0	0	0.75	-0.75	115	125	22.2	110	68	0	14.21
0.5	0.25	0.25	0	0	0	1	10	1	1	1	-1	1	1	180	0.5	-0.5	10	143.6	29.3	111	60	0	14.21
0	0.38	-0.38	0	0	0	0	11	1	2	0.25	-0.5	0.5	0	166	0.5	-0.25	170	142.1	28.7	94	55	0	14.21
-0.88	-0.75	-0.13	0	1	0	0	13	0	2	-0.75	-0.25	0.25	0	91	-0.5	-0.5	59	144.3	29.6	105	65	0	14.22
0.13	0.75	-0.62	0	0	0	0	9	0	1	0.25	-0.25	0.25	0	88	0.75	0	0	119.5	20.3	111	69	0	14.22
-0.5	0.25	-0.75	0	1	0	0	11	1	2	-0.5	0	0	0	0	0.5	-0.5	162	136	26.3	106	59	0	14.22
-2.88	-3.13	0.25	0	1	0	1	9	0	1	-2	-1.75	1.75	1	170	-2.25	-1.75	175	134.7	25.8	108	65	0	14.22
0.13	0.13	0	0	0	0	0	7	1	2	0.25	-0.25	0.25	0	2	0.25	-0.25	22	122.1	21.2	91	52	0	14.22
0.25	-0.13	0.38	0	0	0	0	9	1	1	0.25	0	0	0	0	0	-0.25	167	116.5	19.3	85	48	0	14.22
-0.25	-0.38	0.13	0	0	0	0	9	1	1	0	-0.5	0.5	0	140	-0.25	-0.25	13	121.5	21	100	60	0	14.23
2.38	3.75	-1.37	1	0	1	1	10	1	2	3.25	-1.75	1.75	1	173	4.5	-1.5	3	121.5	21	101	62	0	14.23
0.13	0	0.13	0	0	0	0	9	1	2	0.25	-0.25	0.25	0	30	0.25	-0.5	155	125.2	22.3	108	71	0	14.23
-1.5	-1.75	0.25	0	1	0	1	14	1	2	-0.75	-1.5	1.5	1	180	-1	-1.5	173	143.5	29.3	96	64	0	14.23
-1.75	-1.63	-0.12	0	1	0	0	11	1	2	-1.75	0	0	0	0	-1.5	-0.25	10	133.6	25.4	119	68	0	14.23
-0.63	-0.87	0.24	0	1	0	0	11	0	2	-0.5	-0.25	0.25	0	145	-0.87	0	0	138.5	27.3	116	65	0	14.23
0.25	0.13	0.12	0	0	0	0	13	1	2	0.5	-0.5	0.5	0	1	0.5	-0.75	1	141.5	28.5	89	58	0	14.23
0.13	0	0.13	0	0	0	0	7	1	2	0.25	-0.25	0.25	0	80	0	0	0	124.6	22.1	88	43	0	14.23
-1.25	-1	-0.25	0	1	0	0	8	0	1	-1.25	0	0	0	0	-1	0	0	126	22.6	109	67	0	14.24
1.13	0.5	0.63	0	0	1	0	8	1	1	1.25	-0.25	0.25	0	15	0.75	-0.5	170	122.6	21.4	102	62	0	14.24
-0.75	-0.25	-0.5	0	1	0	0	9	0	2	-0.75	0	0	0	0	-0.25	0	0	122.6	21.4	103	62	0	14.24
-0.38	-0.38	0	0	0	0	0	9	0	2	-0.25	-0.25	0.25	0	5	-0.25	-0.25	165	132.5	25	113	60	0	14.24
0.25	0.75	-0.5	0	0	0	0	8	0	2	0.5	-0.5	0.5	0	85	0.5	0.5	65	122.3	21.3	86	59	0	14.24
-0.25	0	-0.25	0	0	0	0	8	1	2	0	-0.5	0.5	0	157	0.25	-0.5	30	124	21.9	98	61	0	14.24
-2.38	-2.25	-0.13	0	1	0	1	8	1	1	-1.5	-1.75	1.75	1	1	-1.5	-1.5	176	122	21.2	96	52	0	14.24
0.38	0.63	-0.25	0	0	0	0	8	0	2	0.75	-0.75	0.75	0	180	0.75	-0.25	5	113	18.2	93	69	0	14.25
-0.63	-0.13	-0.5	0	1	0	0	8	1	1	-0.25	-0.75	0.75	0	5	0.25	-0.75	175	119.9	20.5	109	59	0	14.26
-1	-0.63	-0.37	0	1	0	0	10	1	2	-0.75	-0.5	0.5	0	180	-0.25	-0.75	160	128.1	23.4	103	59	0	14.26
-0.75	-0.63	-0.12	0	1	0	0	9	1	2	-0.5	-0.5	0.5	0	147	-0.5	-0.25	164	122.5	21.4	104	60	0	14.26
-1.75	-1.75	0	0	1	0	0	9	0	1	-1.75	0	0	0	0	-1.75	0	0	135	26	96	50	0	14.27
-3.75	-0.38	-3.37	1	1	0	1	10	1	1	-3.25	-1	1	1	11	0	-0.75	169	130.5	24.3	100	50	0	14.27
-1.5	-1.5	0	0	1	0	0	8	0	1	-1.25	-0.5	0.5	0	135	-1.5	0	0	126.4	22.8	127	66	0	14.27
-0.38	0.13	-0.51	0	0	0	0	10	1	2	-0.25	-0.25	0.25	0	16	0.5	-0.75	163	136	26.4	106	61	0	14.27
0.63	0.5	0.13	0	0	1	0	8	0	1	0.75	-0.25	0.25	0	10	0.75	-0.5	20	121	20.9	103	52	0	14.27
-1.13	-1	-0.13	0	1	0	0	9	1	1	-1	-0.25	0.25	0	139	-1	0	0	124.7	22.2	86	46	0	14.28
2	3.75	-1.75	1	0	1	0	7	0	2	1.75	0.5	0.5	0	95	3.25	1	85	123	21.6	124	94	0	14.28
-0.75	-1	0.25	0	1	0	0	10	0	1	-0.75	0	0	0	0	-1	0	0	128	23.4	105	55	0	14.28
-0.13	-0.13	0	0	0	0	0	10	1	2	0	-0.25	0.25	0	158	0	-0.25	160	128	23.4	99	55	0	14.28
-1	-0.5	-0.5	0	1	0	0	12	0	1	-0.75	-0.5	0.5	0	129	-0.25	-0.5	9	138.5	27.4	109	70	0	14.28
-0.88	-0.63	-0.25	0	1	0	0	13	1	1	-0.75	-0.25	0.25	0	12	-0.5	-0.25	164	141	28.4	105	61	0	14.28
0.63	1.38	-0.75	0	0	1	0	8	1	2	0.75	-0.25	0.25	0	121	1.5	-0.25	44	119.5	20.4	95	54	0	14.29
-3.88	-4.25	0.37	0	1	0	0	12	0	2	-3.5	-0.75	0.75	0	175	-4	-0.5	170	160.5	36.8	104	55	0	14.29
1.25	1.5	-0.25	0	0	1	0	7	0	1	1.25	0	0	0	0	1.5	0	0	119.2	20.3	97	56	0	14.29
-1.38	-1.88	0.5	0	1	0	0	8	1	1	-1.25	-0.25	0.25	0	105	-1.75	-0.25	105	126.6	22.9	109	72	0	14.29
0.5	-0.75	1.25	1	0	0	0	8	1	2	0.5	0	0	0	0	-0.75	0	0	123.8	21.9	109	62	0	14.29
-0.13	-0.13	0	0	0	0	0	9	1	1	0	-0.25	0.25	0	15	0	-0.25	15	134.1	25.7	91	60	0	14.29
-1	0	-1	1	1	0	0	9	1	2	-0.75	-0.5	0.5	0	161	0.25	-0.5	153	132.5	25.1	82	57	0	14.3
-0.75	0.75	-1.5	1	1	0	0	10	0	2	-0.5	-0.5	0.5	0	180	0.25	1	90	149.1	31.8	104	54	0	14.3
-2.88	-0.75	-2.13	1	1	0	0	10	0	2	-2.75	-0.25	0.25	0	45	-0.5	-0.5	120	139.4	27.8	86	46	0	14.31
-0.5	-0.13	-0.37	0	1	0	0	10	1	1	-0.5	0	0	0	0	0	-0.25	22	124	22	108	67	0	14.31
-1	-1.13	0.13	0	1	0	0	8	1	1	-1	0	0	0	0	-1	-0.25	120	119.4	20.4	99	50	0	14.31
0.13	0.25	-0.12	0	0	0	0	9	1	1	0.25	-0.25	0.25	0	175	0.75	-1	175	137.1	26.9	108	59	0	14.31
-0.75	-1.63	0.88	0	1	0	0	12	0	2	-0.75	0	0	0	0	-1.5	-0.25	155	145.5	30.3	107	59	0	14.31
0.38	0.63	-0.25	0	0	0	0	8	0	2	0.5	-0.25	0.25	0	135	0.75	-0.25	19	126.2	22.8	95	51	0	14.32
-1.75	-1.63	-0.12	0	1	0	0	11	1	1	-1.5	-0.5	0.5	0	170	-1.25	-0.75	165	148.1	31.4	104	65	0	14.32
-0.5	0.38	-0.88	0	1	0	1	8	0	1	0	-1	1	1	180	0.25	0.25	125	121.4	21.1	116	61	0	14.32
-1.63	-1.63	0	0	1	0	1	11	0	1	-1	-1.25	1.25	1	173	-1	-1.25	3	134.5	25.9	113	66	0	14.32
-5	-5.38	0.38	0	1	0	1	14	1	2	-4.25	-1.5	1.5	1	174	-4.5	-1.75	172	149.5	32	97	55	1	14.32
0.25	0.25	0	0	0	0	0	14	0	1	0.25	0	0	0	0	0.25	0	0	159	36.2	99	64	0	14.32
-0.5	0.5	-1	1	1	0	0	14	0	2	-0.25	-0.5	0.5	0	158	0.75	-0.5	180	169.4	41.1	106	64	0	14.32
-0.75	-0.25	-0.5	0	1	0	0	11	1	2	-0.75	0	0	0	0	0	-0.5	1	135.5	26.3	91	53	0	14.32
-1.25	-2.38	1.13	1	1	0	0	12	0	1	-1	-0.5	0.5	0	175	-1.75	-1.25	180	132.1	25	105	59	0	14.33
-2.88	-4.38	1.5	1	1	0	0	7	1	1	-2.75	-0.25	0.25	0	85	-4.25	-0.25	95	122.5	21.5	91	56	0	14.33
0.25	-0.38	0.63	0	0	0	1	8	1	1	1	-1.5	1.5	1	177	0	-0.75	176	112.7	18.2	97	50	0	14.33
0.25	0.5	-0.25	0	0	0	0	8	0	2	0.25	0	0	0	0	0.5	0	0	113	18.3	96	52	0	14.33
1	0.88	0.12	0	0	1	0	7	1	1	1.25	-0.5	0.5	0	166	1.25	-0.75	179	130.2	24.3	109	57	0	14.33
-0.25	0.38	-0.63	0	0	0	0	8	1	2	-0.25	0	0	0	0	0.5	-0.25	166	125	22.4	93	52	0	14.34
-1.13	-1.25	0.12	0	1	0	1	10	1	2	-0.5	-1.25	1.25	1	174	-0.75	-1	175	136.2	26.6	96	53	0	14.34
-3.13	-2.63	-0.5	0	1	0	0	11	0	1	-2.75	-0.75	0.75	0	180	-1.5	-2.25	175	145.6	30.4	109	72	0	14.34
-0.13	-0.13	0	0	0	0	0	9	1	1	0	-0.25	0.25	0	137	0	-0.25	1	121	21	90	55	0	14.34
-0.5	-0.5	0	0	1	0	0	10	1	1	-0.25	-0.5	0.5	0	175	-0.25	-0.5	171	138.2	27.4	108	61	0	14.35
1.25	-0.5	1.75	1	0	1	1	11	1	2	1.75	-1	1	1	167	-0.25	-0.5	180	132.5	25.2	85	51	0	14.35
-0.38	0	-0.38	0	0	0	0	8	1	1	-0.25	-0.25	0.25	0	20	0.25	-0.5	175	125.2	22.5	94	49	0	14.35
-4.38	-4.5	0.12	0	1	0	0	11	0	1	-4	-0.75	0.75	0	180	-4	-1	180	138.4	27.5	88	47	1	14.36
0.5	0.63	-0.13	0	0	0	0	13	0	1	0.5	0	0	0	0	0.5	0.25	65	153.2	33.7	98	49	0	14.36
0.38	0.13	0.25	0	0	0	0	10	1	2	0.5	-0.25	0.25	0	106	0.25	-0.25	165	121.5	21.2	98	60	0	14.36
-3	-2.5	-0.5	0	1	0	1	13	0	2	-2.5	-1	1	1	170	-1.75	-1.5	165	157	35.4	117	65	0	14.36
-1.25	-0.75	-0.5	0	1	0	0	10	1	2	-1	-0.5	0.5	0	180	-0.5	-0.5	160	131.4	24.8	92	59	0	14.36
0.25	0	0.25	0	0	0	0	7	0	2	0.5	-0.5	0.5	0	8	0	0	0	118	20	108	58	0	14.36
0.13	-0.13	0.26	0	0	0	0	8	1	1	0.25	-0.25	0.25	0	95	0	-0.25	90	116.8	19.6	95	58	0	14.37
-2.5	-1.75	-0.75	0	1	0	0	13	1	2	-2.5	0	0	0	0	-1.5	-0.5	165	153.6	33.9	103	54	0	14.37
-0.5	1.25	-1.75	1	1	0	0	8	1	1	-0.25	-0.5	0.5	0	168	2	-1.5	169	127.6	23.4	105	61	0	14.37
0	0.25	-0.25	0	0	0	0	11	1	1	0	0	0	0	0	0.5	-0.5	152	134.5	26	107	69	0	14.37
-4.63	-4.25	-0.38	0	1	0	1	12	0	2	-3.5	-2.25	2.25	1	165	-3.5	-1.5	170	134.5	26	117	59	0	14.37
0.38	0.38	0	0	0	0	0	9	1	1	0.5	-0.25	0.25	0	43	0.5	-0.25	114	126.5	23	95	54	0	14.37
-1.63	-1.88	0.25	0	1	0	0	8	1	2	-1.5	-0.25	0.25	0	84	-1.75	-0.25	70	124	22.1	94	57	0	14.37
-2.75	-2.75	0	0	1	0	0	10	1	2	-2.5	-0.5	0.5	0	149	-2.75	0	0	148.5	31.7	102	60	0	14.37
-1.75	-2.13	0.38	0	1	0	0	12	1	2	-1.75	0	0	0	0	-2	-0.25	15	150.1	32.4	103	56	0	14.38
-1.13	-1.13	0	0	1	0	0	10	0	2	-0.75	-0.75	0.75	0	20	-0.75	-0.75	167	136	26.6	108	58	0	14.38
-0.75	-1	0.25	0	1	0	0	10	0	2	-0.75	0	0	0	0	-1	0	0	141.5	28.8	111	52	0	14.38
0	-0.13	0.13	0	0	0	0	8	0	2	0	0	0	0	0	0	-0.25	117	121.4	21.2	96	55	0	14.38
-1.13	-1.13	0	0	1	0	0	11	1	1	-0.75	-0.75	0.75	0	172	-0.75	-0.75	12	137	27	99	66	0	14.39
-1.25	-0.75	-0.5	0	1	0	0	8	0	1	-1.25	0	0	0	0	-0.75	0	0	123.1	21.8	109	77	0	14.39
0.38	0.5	-0.12	0	0	0	0	10	0	2	0.5	-0.25	0.25	0	10	0.75	-0.5	160	124.5	22.3	97	54	0	14.39
0.13	-0.38	0.51	0	0	0	0	7	0	1	0.25	-0.25	0.25	0	65	-0.25	-0.25	70	117	19.7	92	61	0	14.39
-2.63	0.5	-3.13	1	1	0	0	11	1	2	-2.25	-0.75	0.75	0	180	1.25	-1.5	180	145.1	30.3	95	56	0	14.39
-1.13	-0.75	-0.38	0	1	0	0	9	1	1	-1	-0.25	0.25	0	164	-0.75	0	0	120.5	20.9	86	50	0	14.39
-0.63	0.13	-0.76	0	1	0	0	9	0	1	-0.5	-0.25	0.25	0	180	0.25	-0.25	155	133.1	25.5	93	60	0	14.39
-0.38	-0.75	0.37	0	0	0	0	10	0	1	-0.25	-0.25	0.25	0	25	-0.5	-0.5	180	127.5	23.4	106	59	0	14.39
-0.38	0.25	-0.63	0	0	0	0	13	1	2	0	-0.75	0.75	0	22	0.75	-1	153	153	33.7	95	52	0	14.4
0.38	-0.25	0.63	0	0	0	0	8	0	2	0.5	-0.25	0.25	0	105	-0.25	0	0	128	23.6	98	61	0	14.4
-3.88	-4.38	0.5	0	1	0	1	11	1	2	-3	-1.75	1.75	1	165	-3.75	-1.25	10	137.4	27.2	107	60	0	14.41
-0.5	-0.63	0.13	0	1	0	0	8	1	2	-0.25	-0.5	0.5	0	174	-0.25	-0.75	173	123	21.8	93	46	0	14.41
-1.38	-0.88	-0.5	0	1	0	0	11	0	2	-1.25	-0.25	0.25	0	169	-0.5	-0.75	174	125.5	22.7	111	74	0	14.41
-0.63	0.13	-0.76	0	1	0	0	9	0	1	-0.25	-0.75	0.75	0	175	0.25	-0.25	170	128.5	23.8	108	60	0	14.41
0.5	0.5	0	0	0	0	0	8	0	2	0.5	0	0	0	0	0.5	0	0	124.1	22.2	93	66	0	14.41
-1.88	-2	0.12	0	1	0	1	7	0	1	-0.75	-2.25	2.25	1	15	-1.25	-1.5	5	114.5	18.9	85	51	0	14.42
0.13	0	0.13	0	0	0	0	7	1	1	0.25	-0.25	0.25	0	50	0	0	0	115.7	19.3	95	55	0	14.42
-0.5	-0.25	-0.25	0	1	0	0	10	0	1	-0.5	0	0	0	0	-0.25	0	0	137.1	27.1	118	41	0	14.42
-5.75	-6.13	0.38	0	1	0	1	11	1	2	-4.75	-2	2	1	176	-5	-2.25	8	134	25.9	111	66	0	14.42
-3.25	-3.25	0	0	1	0	1	11	0	2	-2.75	-1	1	1	176	-2.25	-2	1	134	25.9	118	73	0	14.42
-0.5	0.13	-0.63	0	1	0	0	7	0	1	-0.5	0	0	0	0	0.25	-0.25	15	119.5	20.6	96	81	0	14.43
-1.25	-1.25	0	0	1	0	0	10	0	2	-1.25	0	0	0	0	-0.75	-1	165	129.5	24.2	114	77	0	14.43
-0.38	0.63	-1.01	1	0	0	0	10	1	2	0	-0.75	0.75	0	165	1.25	-1.25	165	135	26.3	104	60	0	14.43
-1.13	-1.25	0.12	0	1	0	0	12	0	2	-1	-0.25	0.25	0	75	-1	-0.5	5	142	29.1	110	61	0	14.43
0.38	0.38	0	0	0	0	0	7	1	1	0.75	-0.75	0.75	0	85	0.5	-0.25	90	118.6	20.3	93	55	0	14.43
-1.25	-0.88	-0.37	0	1	0	1	8	0	2	-0.75	-1	1	1	15	-0.75	-0.25	165	130	24.4	114	67	0	14.44
-0.38	0.25	-0.63	0	0	0	0	8	1	1	-0.25	-0.25	0.25	0	70	0.25	0	0	120.6	21	101	58	0	14.44
-1.38	-1.75	0.37	0	1	0	0	10	1	2	-1.25	-0.25	0.25	0	23	-1.25	-1	166	145.1	30.4	117	69	0	14.44
-4.13	-4.63	0.5	0	1	0	1	11	0	1	-3.5	-1.25	1.25	1	180	-4.25	-0.75	160	138.5	27.7	117	69	0	14.44
0	0.5	-0.5	0	0	0	0	8	1	2	0.25	-0.5	0.5	0	5	0.75	-0.5	4	120	20.8	93	50	0	14.44
-0.5	-1.13	0.63	0	1	0	0	9	1	1	-0.25	-0.5	0.5	0	14	-1	-0.25	6	130.5	24.6	91	54	0	14.44
-0.38	-0.25	-0.13	0	0	0	0	9	1	2	0	-0.75	0.75	0	171	0.25	-1	167	130.5	24.6	99	55	0	14.44
-0.25	0	-0.25	0	0	0	0	9	1	1	0	-0.5	0.5	0	180	0.5	-1	173	122	21.5	92	51	0	14.45
-0.5	-0.5	0	0	1	0	0	9	0	1	-0.5	0	0	0	0	-0.5	0	0	127	23.3	107	52	0	14.45
0.38	0.75	-0.37	0	0	0	0	11	0	1	0.5	-0.25	0.25	0	174	0.75	0	0	140.2	28.4	101	58	0	14.45
-1.5	-1.63	0.13	0	1	0	0	9	0	1	-1.25	-0.5	0.5	0	5	-1.5	-0.25	170	138.2	27.6	113	56	0	14.45
-0.5	-1.25	0.75	0	1	0	0	8	0	1	-0.25	-0.5	0.5	0	55	-1	-0.5	105	124.5	22.4	93	51	0	14.45
-0.13	-0.25	0.12	0	0	0	0	8	0	1	0	-0.25	0.25	0	40	0	-0.5	50	123.1	21.9	101	58	0	14.45
-0.25	0.38	-0.63	0	0	0	0	9	0	2	0	-0.5	0.5	0	15	1	-1.25	170	134.9	26.3	98	54	0	14.45
0	-1.13	1.13	1	0	0	0	10	0	2	0.25	-0.5	0.5	0	20	-1	-0.25	135	145.5	30.6	115	66	0	14.45
-0.13	-0.75	0.62	0	0	0	0	8	1	2	0	-0.25	0.25	0	26	-0.5	-0.5	158	124.2	22.3	96	58	0	14.46
0.25	-0.88	1.13	1	0	0	0	8	1	1	0.25	0	0	0	0	-0.75	-0.25	153	120.5	21	103	79	0	14.46
0.25	0.38	-0.13	0	0	0	0	9	0	1	0.25	0	0	0	0	0.25	0.25	90	120.5	21	102	54	0	14.46
1	2.38	-1.38	1	0	1	0	10	1	2	1.25	-0.5	0.5	0	17	3	-1.25	171	128	23.7	100	49	0	14.47
0.13	0.88	-0.75	0	0	0	0	11	1	1	0.25	-0.25	0.25	0	25	1	-0.25	170	140.1	28.4	98	56	0	14.47
-0.75	-1.25	0.5	0	1	0	0	10	0	2	-0.5	-0.5	0.5	0	160	-0.75	-1	170	133	25.6	118	72	0	14.47
-5.25	-5.25	0	0	1	0	1	9	1	2	-4.75	-1	1	1	164	-4.5	-1.5	180	132.2	25.3	107	55	0	14.48
-0.38	-0.5	0.12	0	0	0	0	8	0	1	-0.25	-0.25	0.25	0	93	-0.5	0	0	121	21.2	91	59	0	14.48
-1.25	-0.88	-0.37	0	1	0	0	14	1	1	-1	-0.5	0.5	0	2	-0.75	-0.25	173	150.5	32.8	109	70	0	14.48
-3.38	-3.88	0.5	0	1	0	0	13	1	2	-3.25	-0.25	0.25	0	4	-3.5	-0.75	1	158.1	36.2	119	77	0	14.48
0.25	0.38	-0.13	0	0	0	0	9	1	1	0.25	0	0	0	0	0.5	-0.25	165	127.1	23.4	103	60	0	14.49
1	1	0	0	0	1	0	8	0	2	0.75	0.5	0.5	0	90	0.75	0.5	90	117.5	20	89	57	0	14.49
1.13	0.5	0.63	0	0	1	0	11	0	1	1.25	-0.25	0.25	0	165	0.75	-0.5	174	126	23	101	68	0	14.49
-1.5	-0.38	-1.12	1	1	0	0	9	0	1	-1.25	-0.5	0.5	0	10	0	-0.75	170	113	18.5	101	51	0	14.49
0.25	-0.25	0.5	0	0	0	1	12	1	1	0.75	-1	1	1	173	0.25	-1	3	150	32.6	112	72	0	14.49
-2.13	-0.5	-1.63	1	1	0	0	9	1	1	-2	-0.25	0.25	0	175	-0.25	-0.5	180	123.5	22.1	114	56	0	14.49
-0.5	0	-0.5	0	1	0	0	10	1	1	-0.25	-0.5	0.5	0	174	0.25	-0.5	158	129.5	24.3	99	58	0	14.49
-4.38	-4.13	-0.25	0	1	0	1	12	0	2	-3.75	-1.25	1.25	1	169	-2.75	-2.75	2	139	28	103	60	0	14.49
0	-0.13	0.13	0	0	0	1	7	1	1	0.5	-1	1	1	2	0.5	-1.25	171	121.8	21.5	107	46	0	14.49
-2.75	-2.88	0.13	0	1	0	0	13	0	2	-2.5	-0.5	0.5	0	145	-2.75	-0.25	95	154.5	34.6	88	60	0	14.5
0	-0.25	0.25	0	0	0	0	7	1	2	0	0	0	0	0	-0.25	0	0	119.5	20.7	106	62	0	14.5
0.25	0.38	-0.13	0	0	0	0	9	1	2	0.25	0	0	0	0	0.75	-0.75	170	130.8	24.8	109	57	0	14.5
-7.63	-7.63	0	0	1	0	0	13	1	2	-7.25	-0.75	0.75	0	15	-7.25	-0.75	175	149.5	32.4	88	51	0	14.5
0.13	-1.63	1.76	1	0	0	0	8	1	1	0.25	-0.25	0.25	0	3	-1.5	-0.25	7	126.5	23.2	105	59	0	14.5
0.5	0.13	0.37	0	0	0	0	8	1	2	0.75	-0.5	0.5	0	9	0.5	-0.75	1	126.5	23.2	101	50	0	14.5
-1.38	-0.63	-0.75	0	1	0	0	12	1	1	-1.25	-0.25	0.25	0	10	-0.5	-0.25	175	144.8	30.4	115	63	0	14.5
-1.25	-0.63	-0.62	0	1	0	0	14	1	2	-1	-0.5	0.5	0	179	-0.25	-0.75	169	158	36.2	103	69	0	14.5
-1.13	-1	-0.13	0	1	0	0	8	0	1	-1	-0.25	0.25	0	5	-1	0	0	127.3	23.5	109	62	0	14.5
-2.88	-2.5	-0.38	0	1	0	0	10	0	1	-2.5	-0.75	0.75	0	170	-2	-1	180	143.1	29.7	87	51	0	14.5
0.25	-0.13	0.38	0	0	0	0	7	1	2	0.5	-0.5	0.5	0	175	0	-0.25	21	120.9	21.2	89	55	0	14.5
-1.5	-0.25	-1.25	1	1	0	0	11	0	1	-1.5	0	0	0	0	-0.25	0	0	129.7	24.4	106	61	0	14.5
1.25	1	0.25	0	0	1	0	9	1	2	1.5	-0.5	0.5	0	8	1.25	-0.5	3	118	20.2	89	52	0	14.51
1	1	0	0	0	1	0	7	0	2	1	0	0	0	0	1	0	0	122.3	21.7	93	46	0	14.51
0.5	0.38	0.12	0	0	0	0	10	0	2	0.75	-0.5	0.5	0	12	0.5	-0.25	146	135.4	26.6	116	71	0	14.51
1.13	1	0.13	0	0	1	0	9	0	1	1.25	-0.25	0.25	0	45	1	0	0	131	24.9	99	49	0	14.51
0.38	0.13	0.25	0	0	0	0	8	0	1	0.25	0.25	0.25	0	5	0.25	-0.25	20	117.1	19.9	103	82	0	14.51
1	0.75	0.25	0	0	1	1	11	0	1	2.25	-2.5	2.5	1	175	1.5	-1.5	5	136.9	27.2	110	57	0	14.51
-1.25	-1.38	0.13	0	1	0	0	10	0	2	-1	-0.5	0.5	0	180	-1.25	-0.25	10	138.4	27.8	92	47	0	14.51
-1.75	-1.75	0	0	1	0	0	8	1	2	-1.5	-0.5	0.5	0	8	-1.5	-0.5	174	124.5	22.5	98	59	0	14.52
-0.63	0.13	-0.76	0	1	0	0	8	1	2	-0.5	-0.25	0.25	0	94	0.25	-0.25	156	124.5	22.5	97	57	0	14.52
-0.13	-0.38	0.25	0	0	0	0	8	1	1	0	-0.25	0.25	0	167	-0.25	-0.25	169	124.5	22.5	94	50	0	14.52
-2	-1.63	-0.37	0	1	0	0	7	1	1	-2	0	0	0	0	-1.5	-0.25	15	115.9	19.5	89	53	0	14.52
-1	-2.38	1.38	1	1	0	0	17	1	2	-0.75	-0.5	0.5	0	24	-2.25	-0.25	150	159	36.7	101	62	0	14.52
-1.5	-2.13	0.63	0	1	0	0	14	0	2	-1.5	0	0	0	0	-2	-0.25	175	151	33.1	111	61	0	14.52
0.38	0.38	0	0	0	0	0	8	1	1	0.5	-0.25	0.25	0	157	0.5	-0.25	156	127.5	23.6	102	56	0	14.52
0.13	0	0.13	0	0	0	0	10	1	1	0.25	-0.25	0.25	0	20	0.25	-0.5	10	127.5	23.6	104	57	0	14.52
-0.13	-0.38	0.25	0	0	0	0	9	1	1	0.25	-0.75	0.75	0	1	0	-0.75	170	128.3	23.9	105	62	0	14.52
0.25	0	0.25	0	0	0	0	7	0	2	0.25	0	0	0	0	0	0	0	118.5	20.4	113	71	0	14.53
0.63	0.75	-0.12	0	0	1	0	7	1	2	0.75	-0.25	0.25	0	80	1	-0.5	90	118.2	20.3	104	54	0	14.53
0.13	-0.63	0.76	0	0	0	1	11	0	1	0.75	-1.25	1.25	1	170	-0.25	-0.75	180	135.3	26.6	115	53	0	14.53
0.63	0.38	0.25	0	0	1	0	13	0	2	1	-0.75	0.75	0	169	0.75	-0.75	6	141.5	29.1	119	64	0	14.53
-0.5	-0.75	0.25	0	1	0	1	7	0	1	0	-1	1	1	15	-0.5	-0.5	165	128.5	24	95	60	0	14.53
-1	0	-1	1	1	0	1	10	1	1	-0.5	-1	1	1	180	0.5	-1	180	128.5	24	119	66	0	14.53
0.38	0.38	0	0	0	0	0	8	1	2	0.5	-0.25	0.25	0	161	0.5	-0.25	173	120.2	21	92	51	0	14.53
-2.5	-2.13	-0.37	0	1	0	0	14	1	1	-2.25	-0.5	0.5	0	1	-2	-0.25	144	156.5	35.6	116	72	0	14.54
-1	-1.38	0.38	0	1	0	0	8	0	2	-1	0	0	0	0	-1.25	-0.25	35	124.4	22.5	113	53	0	14.54
-0.88	-2	1.12	1	1	0	0	10	1	2	-0.75	-0.25	0.25	0	171	-2	0	0	140	28.5	94	55	0	14.54
-1.13	-1.13	0	0	1	0	0	10	1	2	-1	-0.25	0.25	0	153	-1	-0.25	48	123	22	101	56	0	14.54
-2.38	-1.88	-0.5	0	1	0	0	11	1	1	-2.25	-0.25	0.25	0	2	-1.75	-0.25	1	129	24.2	89	51	0	14.54
-0.25	-0.38	0.13	0	0	0	0	7	1	1	-0.25	0	0	0	0	-0.25	-0.25	54	121.3	21.4	87	61	0	14.54
0.13	-1	1.13	1	0	0	1	11	0	2	0.75	-1.25	1.25	1	170	-0.5	-1	170	138	27.7	115	65	0	14.55
0	-0.63	0.63	0	0	0	0	8	0	1	0.25	-0.5	0.5	0	80	-0.25	-0.75	90	125.2	22.8	89	47	0	14.55
0.25	0.5	-0.25	0	0	0	0	8	0	2	0.25	0	0	0	0	0.5	0	0	119	20.6	106	65	0	14.55
-9.63	-8.88	-0.75	0	1	0	1	12	1	2	-8	-3.25	3.25	1	5	-6.75	-4.25	175	142.4	29.5	86	51	0	14.55
0.38	0.13	0.25	0	0	0	0	8	0	2	0.25	0.25	0.25	0	175	0.25	-0.25	130	121	21.3	103	54	0	14.55
0.13	0.25	-0.12	0	0	0	0	9	1	1	0.25	-0.25	0.25	0	88	0.5	-0.5	104	130	24.6	100	68	0	14.56
0.25	1.25	-1	1	0	0	0	9	1	2	0.5	-0.5	0.5	0	6	1.75	-1	163	130	24.6	94	53	0	14.56
-0.5	0.13	-0.63	0	1	0	0	9	0	1	-0.5	0	0	0	0	0.75	-1.25	175	133.9	26.1	92	56	0	14.56
1	0.88	0.12	0	0	1	0	7	1	1	1	0	0	0	0	1	-0.25	175	117.5	20.1	88	57	0	14.56
0	0.38	-0.38	0	0	0	0	8	1	2	0.25	-0.5	0.5	0	166	0.5	-0.25	32	116.9	19.9	97	53	0	14.56
-0.5	-0.75	0.25	0	1	0	0	10	1	2	-0.5	0	0	0	0	-0.5	-0.5	7	130.5	24.8	90	59	0	14.56
0.75	0.38	0.37	0	0	1	0	8	1	2	1	-0.5	0.5	0	167	0.5	-0.25	86	121.5	21.5	92	53	0	14.56
1.13	0.38	0.75	0	0	1	0	9	1	1	1.25	-0.25	0.25	0	47	0.5	-0.25	175	121.5	21.5	103	70	0	14.56
0.13	0.13	0	0	0	0	0	9	0	1	0.25	-0.25	0.25	0	175	0.25	-0.25	175	133.6	26	90	46	0	14.57
-5	-3.88	-1.12	1	1	0	1	16	1	2	-4	-2	2	1	86	-3.5	-0.75	104	155	35	105	55	0	14.57
-1.38	-2.25	0.87	0	1	0	0	12	0	2	-1	-0.75	0.75	0	6	-1.5	-1.5	173	147.5	31.7	115	59	0	14.57
-2.88	-2.63	-0.25	0	1	0	1	10	1	1	-2	-1.75	1.75	1	172	-2	-1.25	1	136.1	27	110	68	0	14.58
0.25	0.38	-0.13	0	0	0	0	9	0	1	0.5	-0.5	0.5	0	25	0.75	-0.75	160	130.7	24.9	101	56	0	14.58
-1.75	-1.25	-0.5	0	1	0	0	10	1	1	-1.75	0	0	0	0	-1	-0.5	155	130.7	24.9	109	59	0	14.58
0.38	1.5	-1.12	1	0	0	0	9	0	2	0.75	-0.75	0.75	0	175	2	-1	175	126.7	23.4	98	61	0	14.58
0	-0.13	0.13	0	0	0	0	10	1	1	0	0	0	0	0	0	-0.25	5	127.5	23.7	100	59	0	14.58
-0.38	-0.13	-0.25	0	0	0	0	9	0	2	-0.25	-0.25	0.25	0	10	0	-0.25	175	118	20.3	100	53	0	14.58
0.75	0	0.75	0	0	1	0	8	1	2	1	-0.5	0.5	0	175	0.75	-1.5	172	129.1	24.3	107	57	0	14.58
-0.25	-0.38	0.13	0	0	0	0	10	0	2	-0.25	0	0	0	0	-0.25	-0.25	1	124.5	22.6	115	57	0	14.58
0.75	0.75	0	0	0	1	0	8	0	1	0.5	0.5	0.5	0	90	0.5	0.5	100	126.4	23.3	106	87	0	14.58
0.25	0.75	-0.5	0	0	0	0	7	1	2	0.5	-0.5	0.5	0	3	1	-0.5	168	123.1	22.1	100	56	0	14.58
-3.5	-2.75	-0.75	0	1	0	0	12	0	2	-3.25	-0.5	0.5	0	179	-2.5	-0.5	1	142.7	29.7	112	63	0	14.59
0.25	0	0.25	0	0	0	0	8	0	2	0.25	0	0	0	0	0	0	0	128	23.9	94	59	0	14.59
0.88	0.5	0.38	0	0	1	0	8	0	2	1.25	-0.75	0.75	0	65	0.75	-0.5	95	128	23.9	109	60	0	14.59
0.88	2.13	-1.25	1	0	1	0	9	0	2	1	-0.25	0.25	0	174	2.25	-0.25	161	128	23.9	110	59	0	14.59
-1.25	0.25	-1.5	1	1	0	0	8	1	2	-1.25	0	0	0	0	0.25	0	0	122.8	22	100	47	0	14.59
0	0.88	-0.88	0	0	0	0	8	1	2	0	0	0	0	0	1	-0.25	160	121.1	21.4	95	53	0	14.59
-1.38	-1.38	0	0	1	0	0	10	0	1	-1	-0.75	0.75	0	180	-1	-0.75	178	135	26.6	118	61	0	14.6
-3.25	0.13	-3.38	1	1	0	1	13	1	1	-2.75	-1	1	1	5	0.75	-1.25	25	148.3	32.1	106	54	0	14.6
0.63	0.5	0.13	0	0	1	0	7	0	1	0.5	0.25	0.25	0	55	0.5	0	0	120.8	21.3	100	69	0	14.6
-1.25	-1.13	-0.12	0	1	0	0	11	0	2	-1.25	0	0	0	0	-1	-0.25	165	135.5	26.8	116	66	0	14.6
-0.25	-0.75	0.5	0	0	0	0	11	0	2	-0.25	0	0	0	0	-0.25	-1	170	138	27.8	111	73	0	14.6
-1.5	-0.63	-0.87	0	1	0	0	10	1	2	-1.5	0	0	0	0	-0.5	-0.25	169	137.5	27.6	101	55	0	14.6
0.38	0.63	-0.25	0	0	0	0	8	0	2	0.25	0.25	0.25	0	120	0.5	0.25	65	125.5	23	107	66	0	14.6
-1	-1	0	0	1	0	0	9	1	2	-0.75	-0.5	0.5	0	90	-1	0	0	125.5	23	103	69	0	14.6
-0.13	-0.13	0	0	0	0	0	13	1	1	0.25	-0.75	0.75	0	120	0.25	-0.75	174	161.3	38	102	63	0	14.61
-0.13	-0.25	0.12	0	0	0	0	8	1	1	0	-0.25	0.25	0	128	0	-0.5	177	123	22.1	93	43	0	14.61
0.38	0.5	-0.12	0	0	0	0	8	1	1	0.5	-0.25	0.25	0	69	0.75	-0.5	113	121.6	21.6	106	57	0	14.61
0.13	0.13	0	0	0	0	0	10	0	2	0.5	-0.75	0.75	0	180	0.5	-0.75	180	138.2	27.9	96	52	0	14.61
-0.13	-0.13	0	0	0	0	0	9	1	1	0	-0.25	0.25	0	180	0	-0.25	170	127.1	23.6	103	66	0	14.61
-4.88	-3.75	-1.13	1	1	0	1	10	1	2	-4	-1.75	1.75	1	175	-2.75	-2	10	124.1	22.5	104	57	0	14.61
-5.25	-5.25	0	0	1	0	0	12	1	1	-5	-0.5	0.5	0	38	-4.75	-1	162	139.9	28.6	107	52	0	14.61
-0.38	-1	0.62	0	0	0	1	12	0	1	0.25	-1.25	1.25	1	170	-0.25	-1.5	5	150.5	33.1	100	55	0	14.61
-2.88	-3.13	0.25	0	1	0	0	11	0	1	-2.5	-0.75	0.75	0	172	-2.75	-0.75	177	132.6	25.7	108	59	0	14.62
-0.25	0.38	-0.63	0	0	0	0	12	0	1	-0.25	0	0	0	0	0.5	-0.25	175	143.5	30.1	119	63	0	14.62
0.5	0	0.5	0	0	0	0	7	0	2	0.5	0	0	0	0	0	0	0	119	20.7	86	43	0	14.62
-2.5	-1	-1.5	1	1	0	0	13	0	1	-2.25	-0.5	0.5	0	5	-1	0	0	142.3	29.6	102	67	0	14.62
-0.25	-0.38	0.13	0	0	0	0	11	1	1	0	-0.5	0.5	0	15	-0.25	-0.25	175	135.4	26.8	107	58	0	14.62
0.38	0.13	0.25	0	0	0	0	8	1	2	0.5	-0.25	0.25	0	139	0.5	-0.75	95	114	19	92	52	0	14.62
-1.75	-1.88	0.13	0	1	0	0	8	1	1	-1.5	-0.5	0.5	0	104	-1.75	-0.25	155	123.5	22.3	97	67	0	14.62
-0.38	-0.5	0.12	0	0	0	0	11	1	1	0	-0.75	0.75	0	180	-0.25	-0.5	10	140.1	28.7	102	57	0	14.62
-0.88	-1.75	0.87	0	1	0	0	8	1	2	-0.75	-0.25	0.25	0	71	-1.5	-0.5	96	122.1	21.8	100	63	0	14.62
0.13	0.13	0	0	0	0	0	9	1	2	0.25	-0.25	0.25	0	15	0.25	-0.25	171	126.5	23.4	100	64	0	14.62
-0.5	-0.5	0	0	1	0	0	10	1	1	-0.5	0	0	0	0	0	-1	170	126.5	23.4	102	51	0	14.62
0.5	0.75	-0.25	0	0	0	0	10	0	2	0.75	-0.5	0.5	0	180	1.25	-1	1	131	25.1	110	49	0	14.63
-2.5	-1.25	-1.25	1	1	0	0	10	1	2	-2.5	0	0	0	0	-1.25	0	0	139.1	28.3	108	66	0	14.63
0.38	0	0.38	0	0	0	0	9	1	2	0.5	-0.25	0.25	0	2	0.25	-0.5	1	136.6	27.3	99	50	0	14.63
-0.13	-0.13	0	0	0	0	0	10	0	2	0	-0.25	0.25	0	80	0	-0.25	120	131.5	25.3	121	69	0	14.63
-0.38	-0.5	0.12	0	0	0	0	8	1	1	-0.25	-0.25	0.25	0	160	-0.25	-0.5	172	124	22.5	106	73	0	14.63
-0.75	-0.38	-0.37	0	1	0	0	9	1	1	-0.75	0	0	0	0	-0.25	-0.25	0	124	22.5	90	55	0	14.63
0	-0.75	0.75	0	0	0	0	11	1	1	0.25	-0.5	0.5	0	180	-0.5	-0.5	3	141	29.1	90	53	0	14.64
1.25	-1.75	3	1	0	1	1	10	0	1	2	-1.5	1.5	1	3	-1.25	-1	4	132.5	25.7	104	59	0	14.64
-0.88	-0.25	-0.63	0	1	0	0	8	0	2	-0.75	-0.25	0.25	0	170	-0.25	0	0	123.7	22.4	92	57	0	14.64
1.38	5	-3.62	1	0	1	0	9	0	2	1.75	-0.75	0.75	0	3	5.5	-1	167	129.1	24.4	114	73	0	14.64
-5.38	-5.5	0.12	0	1	0	0	11	1	2	-5	-0.75	0.75	0	175	-4.75	-1.5	169	140.5	28.9	106	67	0	14.64
-1	-1	0	0	1	0	1	10	1	2	-0.5	-1	1	1	166	-0.75	-0.5	1	133	25.9	98	55	0	14.64
-0.38	0	-0.38	0	0	0	0	8	1	2	-0.25	-0.25	0.25	0	15	0.25	-0.5	5	124.5	22.7	86	52	0	14.64
-1.5	-0.5	-1	1	1	0	1	8	0	2	-1	-1	1	1	175	-0.25	-0.5	175	109	17.4	94	49	0	14.65
-1.38	-1.63	0.25	0	1	0	0	13	1	2	-1.25	-0.25	0.25	0	80	-1.5	-0.25	115	163.6	39.2	106	54	0	14.65
-3.63	-4.63	1	1	1	0	1	10	0	2	-2.5	-2.25	2.25	1	175	-3.75	-1.75	5	141.9	29.5	94	48	0	14.65
-2	-1.63	-0.37	0	1	0	0	12	0	2	-2	0	0	0	0	-1.25	-0.75	175	136	27.1	117	65	0	14.65
-2	-2.13	0.13	0	1	0	0	12	0	2	-2	0	0	0	0	-2	-0.25	25	148	32.1	113	66	0	14.65
-0.75	-0.25	-0.5	0	1	0	0	12	1	1	-0.5	-0.5	0.5	0	174	0.25	-1	175	144.5	30.6	100	62	0	14.65
-0.75	-0.88	0.13	0	1	0	0	9	0	2	-0.75	0	0	0	0	-0.75	-0.25	179	122.8	22.1	105	57	0	14.66
-0.25	0	-0.25	0	0	0	0	8	0	1	0	-0.5	0.5	0	25	0.25	-0.5	170	125	22.9	96	46	0	14.66
0.5	0.38	0.12	0	0	0	0	9	0	1	0.5	0	0	0	0	0.5	-0.25	175	129.8	24.7	98	55	0	14.66
-0.5	-0.25	-0.25	0	1	0	0	9	1	1	-0.5	0	0	0	0	0	-0.5	148	122.5	22	91	61	0	14.66
-1	-2.25	1.25	1	1	0	0	15	1	2	-0.75	-0.5	0.5	0	60	-2	-0.5	120	153.4	34.5	109	62	0	14.66
-2.38	-2.38	0	0	1	0	1	10	0	2	-1.75	-1.25	1.25	1	9	-2	-0.75	3	149.8	32.9	109	67	0	14.66
-2.38	-2.5	0.12	0	1	0	0	14	1	1	-2.25	-0.25	0.25	0	5	-2	-1	170	142.8	29.9	104	69	0	14.66
-1.88	-2.25	0.37	0	1	0	0	8	0	2	-1.5	-0.75	0.75	0	180	-2	-0.5	15	116.2	19.8	104	66	0	14.66
0.38	-0.5	0.88	0	0	0	0	9	1	2	0.5	-0.25	0.25	0	144	0.25	-1.5	3	125.5	23.1	101	55	0	14.67
-0.75	-3	2.25	1	1	0	0	8	0	1	-0.5	-0.5	0.5	0	130	-3	0	0	123.3	22.3	92	58	0	14.67
0	-0.13	0.13	0	0	0	0	8	0	1	0	0	0	0	0	0	-0.25	130	120.5	21.3	88	49	0	14.67
-6.5	-7.5	1	1	1	0	1	12	0	2	-5.5	-2	2	1	175	-5.75	-3.5	5	141.8	29.5	132	64	0	14.67
3.63	4.75	-1.12	1	0	1	1	8	1	2	4.25	-1.25	1.25	1	175	6.25	-3	5	125.2	23	97	58	0	14.67
-0.38	-0.5	0.12	0	0	0	0	8	1	1	-0.25	-0.25	0.25	0	18	-0.25	-0.5	159	120.2	21.2	99	53	0	14.67
-0.75	-0.13	-0.62	0	1	0	0	11	1	1	-0.5	-0.5	0.5	0	173	0.5	-1.25	1	142	29.6	107	70	0	14.68
-0.88	-0.38	-0.5	0	1	0	0	8	1	1	-0.75	-0.25	0.25	0	176	-0.25	-0.25	170	119.6	21	109	49	0	14.68
-5.38	-4.5	-0.88	0	1	0	0	14	1	1	-5.25	-0.25	0.25	0	140	-4.25	-0.5	175	158.1	36.7	111	61	0	14.68
0.5	0.38	0.12	0	0	0	0	10	0	2	0.5	0	0	0	0	0.5	-0.25	15	135.6	27	93	60	0	14.68
0.13	0.5	-0.37	0	0	0	0	10	0	2	0.25	-0.25	0.25	0	87	0.5	0	0	136.6	27.4	115	56	0	14.68
-1.5	-1.25	-0.25	0	1	0	0	13	1	2	-1.5	0	0	0	0	-1	-0.5	171	141	29.2	101	58	0	14.69
-0.63	-1	0.37	0	1	0	0	12	0	2	-0.5	-0.25	0.25	0	165	-0.75	-0.5	170	137.3	27.7	99	58	0	14.69
-2.13	-0.5	-1.63	1	1	0	0	10	1	1	-2	-0.25	0.25	0	166	-0.5	0	0	132.5	25.8	88	48	0	14.7
-2.38	-1.75	-0.63	0	1	0	0	12	0	1	-2	-0.75	0.75	0	3	-1.25	-1	178	145	30.9	111	68	0	14.7
-2.25	-2	-0.25	0	1	0	0	8	1	1	-2	-0.5	0.5	0	165	-1.75	-0.5	180	118.1	20.5	96	59	0	14.7
-2.5	-2.38	-0.12	0	1	0	0	11	0	1	-2.25	-0.5	0.5	0	5	-2	-0.75	170	133	26	98	69	0	14.7
-3.25	-3.5	0.25	0	1	0	1	11	1	2	-2.75	-1	1	1	170	-3	-1	170	143.1	30.1	96	60	0	14.7
-0.75	-0.63	-0.12	0	1	0	0	8	1	1	-0.5	-0.5	0.5	0	36	-0.25	-0.75	147	125.9	23.3	112	63	0	14.7
-5.88	-6	0.12	0	1	0	0	12	0	1	-5.75	-0.25	0.25	0	10	-6	0	0	148	32.2	109	69	0	14.7
0	-0.25	0.25	0	0	0	0	10	1	1	0	0	0	0	0	-0.25	0	0	127.5	23.9	91	60	0	14.7
0.38	-0.63	1.01	1	0	0	0	10	1	2	0.75	-0.75	0.75	0	170	-0.25	-0.75	15	127.5	23.9	109	62	0	14.7
-1.13	-1.5	0.37	0	1	0	0	13	1	1	-0.75	-0.75	0.75	0	10	-1.25	-0.5	175	148.9	32.6	115	59	0	14.7
0.63	1.25	-0.62	0	0	1	0	9	0	1	0.75	-0.25	0.25	0	10	1.5	-0.5	105	135	26.8	104	68	0	14.71
-0.88	-1.25	0.37	0	1	0	1	12	0	1	-0.25	-1.25	1.25	1	180	-1.25	0	0	135.5	27	112	54	0	14.71
-2.38	-2.25	-0.13	0	1	0	0	9	1	2	-2.25	-0.25	0.25	0	153	-2	-0.5	15	128	24.1	104	60	0	14.71
-0.25	0	-0.25	0	0	0	0	9	1	2	0	-0.5	0.5	0	7	0.25	-0.5	169	128	24.1	105	68	0	14.71
0.38	-0.13	0.51	0	0	0	0	8	1	1	0.5	-0.25	0.25	0	126	0	-0.25	11	120.6	21.4	96	55	0	14.71
-2.25	-2.25	0	0	1	0	0	10	0	1	-2.25	0	0	0	0	-2.25	0	0	131.9	25.6	115	69	0	14.71
-0.63	0.63	-1.26	1	1	0	0	12	1	1	-0.5	-0.25	0.25	0	124	1	-0.75	1	138.9	28.4	109	59	0	14.72
-0.75	-0.88	0.13	0	1	0	1	7	1	1	-0.25	-1	1	1	160	-0.25	-1.25	10	122.8	22.2	100	59	0	14.72
-0.13	0	-0.13	0	0	0	0	7	1	2	0	-0.25	0.25	0	180	0.25	-0.5	180	122.8	22.2	113	50	0	14.72
-0.25	-0.13	-0.12	0	0	0	0	7	0	2	-0.25	0	0	0	0	0	-0.25	48	120	21.2	88	53	0	14.72
-0.13	-0.38	0.25	0	0	0	0	8	1	1	0	-0.25	0.25	0	178	-0.25	-0.25	14	129	24.5	81	44	0	14.72
0.25	0	0.25	0	0	0	0	8	0	1	0.5	-0.5	0.5	0	180	0.25	-0.5	5	118	20.5	79	54	0	14.72
1.25	1.75	-0.5	0	0	1	0	9	0	2	1.25	0	0	0	0	2	-0.5	160	128.2	24.2	93	30	0	14.72
0.25	-0.13	0.38	0	0	0	0	11	0	1	0.25	0	0	0	0	0	-0.25	6	133.9	26.4	108	55	0	14.72
0.38	-0.38	0.76	0	0	0	0	9	0	1	0.5	-0.25	0.25	0	115	-0.25	-0.25	5	122.5	22.1	98	54	0	14.73
3.38	3.63	-0.25	0	0	1	1	9	1	2	4	-1.25	1.25	1	173	4.25	-1.25	12	123.6	22.5	100	50	0	14.73
-0.13	0.13	-0.26	0	0	0	0	11	0	1	0	-0.25	0.25	0	110	0.25	-0.25	165	149	32.7	106	52	0	14.73
-2.75	-2.38	-0.37	0	1	0	0	12	0	2	-2.5	-0.5	0.5	0	180	-2	-0.75	175	145.3	31.1	100	60	0	14.73
0	0.13	-0.13	0	0	0	0	10	1	1	0.25	-0.5	0.5	0	4	0.5	-0.75	170	128.7	24.4	108	59	0	14.73
1	0.88	0.12	0	0	1	0	9	0	1	1	0	0	0	0	1	-0.25	3	122.2	22	95	50	0	14.73
0	0.25	-0.25	0	0	0	0	8	1	2	0	0	0	0	0	0.5	-0.5	70	123.3	22.4	106	62	0	14.73
2	3.38	-1.38	1	0	1	1	10	0	1	1.5	1	1	1	80	3	0.75	95	133.6	26.3	91	62	0	14.73
1.25	0.13	1.12	1	0	1	0	8	1	1	1.5	-0.5	0.5	0	107	0.25	-0.25	81	116.5	20	106	57	0	14.74
-2	-2.38	0.38	0	1	0	0	13	1	1	-1.75	-0.5	0.5	0	20	-2.25	-0.25	148	146.2	31.5	99	58	0	14.74
-0.25	0	-0.25	0	0	0	0	11	0	2	-0.25	0	0	0	0	0	0	0	141	29.3	115	61	0	14.74
-2.63	-0.63	-2	1	1	0	0	12	1	1	-2.5	-0.25	0.25	0	55	-0.25	-0.75	141	141.7	29.6	99	60	0	14.74
0.38	0.13	0.25	0	0	0	0	9	0	1	0.5	-0.25	0.25	0	21	0.25	-0.25	136	121.6	21.8	104	53	0	14.74
-3	-2.5	-0.5	0	1	0	0	12	1	1	-2.75	-0.5	0.5	0	180	-2.25	-0.5	6	145	31	100	51	0	14.74
-0.75	-0.13	-0.62	0	1	0	0	11	1	1	-0.75	0	0	0	0	0	-0.25	2	131.5	25.5	95	52	0	14.75
-1.5	-1.75	0.25	0	1	0	1	9	1	2	-1	-1	1	1	179	-1	-1.5	176	128.1	24.2	105	65	0	14.75
-0.13	-0.38	0.25	0	0	0	0	13	1	2	0	-0.25	0.25	0	171	-0.25	-0.25	5	152.5	34.3	84	50	0	14.75
-0.13	4	-4.13	1	0	0	0	9	0	1	0	-0.25	0.25	0	120	3.5	1	105	124.6	22.9	91	55	0	14.75
-5.5	-4.5	-1	1	1	0	0	17	1	2	-5.5	0	0	0	0	-4.25	-0.5	169	160.5	38	114	72	0	14.75
-1.75	-1.63	-0.12	0	1	0	1	13	1	1	-1.25	-1	1	1	125	-1.5	-0.25	143	156	35.9	108	72	0	14.75
-0.63	-1	0.37	0	1	0	0	8	1	2	-0.5	-0.25	0.25	0	95	-1	0	0	125.4	23.2	91	50	0	14.75
-9	-7.88	-1.12	1	1	0	0	17	0	2	-8.75	-0.5	0.5	0	26	-7.5	-0.75	179	171.9	43.6	104	67	0	14.75
-2.38	-1	-1.38	1	1	0	0	8	1	2	-2.25	-0.25	0.25	0	68	-1	0	0	117	20.2	89	50	0	14.76
-2	-1.25	-0.75	0	1	0	0	10	1	1	-2	0	0	0	0	-1	-0.5	180	129.9	24.9	106	46	0	14.76
-0.13	-2	1.87	1	0	0	1	10	0	1	0.5	-1.25	1.25	1	150	-1.75	-0.5	5	129.9	24.9	89	47	0	14.76
0.25	0.25	0	0	0	0	0	8	0	1	0.5	-0.5	0.5	0	160	0.5	-0.5	180	122.1	22	98	44	0	14.76
-0.38	-0.25	-0.13	0	0	0	0	11	1	2	0	-0.75	0.75	0	174	0	-0.5	173	142.1	29.8	89	48	0	14.76
-0.5	1	-1.5	1	1	0	0	7	1	1	-0.25	-0.5	0.5	0	175	1	0	0	116.7	20.1	109	70	0	14.76
-6.25	-7.5	1.25	1	1	0	1	8	0	2	-5.25	-2	2	1	160	-5.25	-4.5	5	127.5	24	92	50	0	14.76
-4.63	-5.13	0.5	0	1	0	0	14	1	1	-4.5	-0.25	0.25	0	91	-4.75	-0.75	154	155.5	35.7	118	50	0	14.76
0.38	0.38	0	0	0	0	0	8	1	2	0.5	-0.25	0.25	0	60	0.5	-0.25	115	120.1	21.3	96	53	0	14.77
-7.5	-5.88	-1.62	1	1	0	1	12	1	2	-6.75	-1.5	1.5	1	165	-4.75	-2.25	5	145.8	31.4	112	55	0	14.77
0.38	0.13	0.25	0	0	0	0	8	1	1	0.5	-0.25	0.25	0	174	0.25	-0.25	10	131.1	25.4	88	51	0	14.78
-1.75	-0.63	-1.12	1	1	0	0	9	0	2	-1.75	0	0	0	0	-0.5	-0.25	175	129	24.6	100	61	0	14.78
0.25	0.5	-0.25	0	0	0	0	8	0	1	0.5	-0.5	0.5	0	90	0.25	0.5	180	118.9	20.9	96	51	0	14.78
0.63	0.5	0.13	0	0	1	0	7	0	1	1	-0.75	0.75	0	85	0.75	-0.5	65	125	23.1	96	62	0	14.78
-1.88	0	-1.88	1	1	0	1	8	1	1	-1.25	-1.25	1.25	1	103	0.75	-1.5	45	125	23.1	107	67	0	14.78
-0.13	-0.25	0.12	0	0	0	0	9	0	2	0	-0.25	0.25	0	180	0	-0.5	165	125.8	23.4	109	65	0	14.79
-0.63	-0.25	-0.38	0	1	0	0	8	1	1	-0.5	-0.25	0.25	0	10	0	-0.5	175	126.6	23.7	111	61	0	14.79
3.88	3.88	0	0	0	1	0	9	0	2	4	-0.25	0.25	0	117	4.25	-0.75	156	129.5	24.8	102	70	0	14.79
-1.88	-0.88	-1	1	1	0	0	13	1	2	-1.75	-0.25	0.25	0	123	-0.75	-0.25	156	154.5	35.3	99	57	0	14.79
-3.13	-3	-0.13	0	1	0	1	9	0	2	-2.5	-1.25	1.25	1	165	-2.25	-1.5	15	130	25	112	65	0	14.79
-1.63	-0.63	-1	1	1	0	0	9	1	2	-1.5	-0.25	0.25	0	142	-0.25	-0.75	6	125.5	23.3	108	67	0	14.79
-5.88	-4.25	-1.63	1	1	0	1	16	1	2	-4.5	-2.75	2.75	1	1	-3.25	-2	8	159	37.4	107	76	1	14.79
-0.13	0.25	-0.38	0	0	0	0	8	1	2	0	-0.25	0.25	0	5	0.5	-0.5	163	122.5	22.2	100	57	0	14.79
0.88	0.63	0.25	0	0	1	0	8	1	1	1	-0.25	0.25	0	145	0.75	-0.25	158	122.5	22.2	103	63	0	14.79
0.13	0	0.13	0	0	0	0	8	1	1	0.25	-0.25	0.25	0	104	0	0	0	118	20.6	101	51	0	14.79
0	0.13	-0.13	0	0	0	0	7	1	1	0.25	-0.5	0.5	0	3	0.5	-0.75	180	111.2	18.3	106	63	0	14.8
0	0	0	0	0	0	0	8	1	2	0	0	0	0	0	0	0	0	122.2	22.1	95	73	0	14.8
-3	-3.13	0.13	0	1	0	1	9	1	1	-2.5	-1	1	1	159	-2.5	-1.25	3	131	25.4	109	50	0	14.8
-7.13	-5.63	-1.5	1	1	0	1	12	1	2	-6	-2.25	2.25	1	169	-4.5	-2.25	4	131	25.4	97	65	0	14.8
0.13	0.38	-0.25	0	0	0	0	10	1	1	0.5	-0.75	0.75	0	3	0.75	-0.75	173	126	23.5	98	52	0	14.8
-0.75	-1	0.25	0	1	0	0	10	0	1	-0.75	0	0	0	0	-0.75	-0.5	175	131.5	25.6	115	65	0	14.8
0.38	0.25	0.13	0	0	0	0	8	1	1	0.75	-0.75	0.75	0	6	0.75	-1	167	119.1	21	102	55	0	14.8
-1.25	-0.75	-0.5	0	1	0	0	9	0	1	-1.25	0	0	0	0	-0.75	0	0	130.2	25.1	106	62	0	14.81
0.75	0.75	0	0	0	1	0	7	1	1	0.75	0	0	0	0	0.75	0	0	116.5	20.1	95	52	0	14.81
-3.38	-3.13	-0.25	0	1	0	0	12	1	1	-3.25	-0.25	0.25	0	8	-2.75	-0.75	178	137.5	28	88	48	0	14.81
0.25	0.25	0	0	0	0	0	7	1	2	0.5	-0.5	0.5	0	170	0.5	-0.5	3	118.5	20.8	109	57	0	14.81
-1.75	-0.88	-0.87	0	1	0	1	10	0	1	-1.25	-1	1	1	170	-0.75	-0.25	5	134	26.6	116	61	0	14.81
0.75	-0.38	1.13	1	0	1	1	11	0	2	0.25	1	1	1	85	0	-0.75	175	136	27.4	117	64	0	14.81
-1.25	-1.5	0.25	0	1	0	0	9	0	1	-1.25	0	0	0	0	-1.5	0	0	124.6	23	111	70	0	14.81
0.63	0.5	0.13	0	0	1	0	7	1	1	0.75	-0.25	0.25	0	21	0.75	-0.5	174	109.3	17.7	98	47	0	14.82
0.88	0.75	0.13	0	0	1	0	7	1	2	1.25	-0.75	0.75	0	180	1	-0.5	10	119.9	21.3	94	55	0	14.82
-3.63	-4.25	0.62	0	1	0	0	12	1	2	-3.5	-0.25	0.25	0	160	-3.75	-1	4	143	30.3	97	68	0	14.82
0.88	1	-0.12	0	0	1	0	7	0	2	1.25	-0.75	0.75	0	15	1.25	-0.5	145	123.5	22.6	105	58	0	14.82
0.25	0.5	-0.25	0	0	0	0	8	1	2	0.5	-0.5	0.5	0	114	0.5	0	0	123.5	22.6	98	58	0	14.82
0.5	1.13	-0.63	0	0	0	1	8	0	1	1	-1	1	1	180	0.5	1.25	95	123.5	22.6	81	59	0	14.82
0.63	0.5	0.13	0	0	1	0	8	1	1	1	-0.75	0.75	0	166	0.5	0	166	127	23.9	95	56	0	14.82
-0.38	-1	0.62	0	0	0	0	7	1	2	-0.25	-0.25	0.25	0	159	-0.75	-0.5	61	117.6	20.5	96	59	0	14.82
-1.25	1.13	-2.38	1	1	0	1	8	1	2	-0.75	-1	1	1	2	1.5	-0.75	170	129.6	24.9	107	72	0	14.82
-0.13	0	-0.13	0	0	0	0	9	1	2	0	-0.25	0.25	0	174	0.25	-0.5	175	127.5	24.1	107	64	0	14.83
-0.88	-0.25	-0.63	0	1	0	0	13	1	2	-0.75	-0.25	0.25	0	126	-0.25	0	0	148.5	32.7	90	53	0	14.83
-4.88	-5.38	0.5	0	1	0	0	13	0	1	-4.75	-0.25	0.25	0	45	-5	-0.75	180	154.5	35.4	107	60	0	14.83
-5	-5.63	0.63	0	1	0	1	12	1	2	-3.75	-2.5	2.5	1	180	-5	-1.25	170	142.7	30.2	115	70	0	14.83
-1	-1	0	0	1	0	1	11	0	1	-1	-1	1	1	-1	-1	-1	-1	128	24.3	115	58	0	14.83
0.63	1.25	-0.62	0	0	1	0	8	1	2	0.75	-0.25	0.25	0	173	1.25	0	0	121.5	21.9	89	55	0	14.84
-0.13	-0.38	0.25	0	0	0	0	9	1	1	0	-0.25	0.25	0	145	-0.25	-0.25	147	122.6	22.3	117	61	0	14.84
-2	-1.75	-0.25	0	1	0	0	9	1	2	-2	0	0	0	0	-1.5	-0.5	166	134.9	27	89	64	0	14.84
-1.25	-2.25	1	1	1	0	1	10	0	1	-0.25	-2	2	1	180	-1	-2.5	171	128.5	24.5	97	56	0	14.84
-3.63	-4.25	0.62	0	1	0	1	13	0	2	-3	-1.25	1.25	1	176	-3.75	-1	2	159.6	37.8	117	70	0	14.84
-0.88	-0.5	-0.38	0	1	0	1	12	1	1	-0.25	-1.25	1.25	1	10	0.25	-1.5	7	150	33.4	95	59	0	14.84
-0.25	-0.25	0	0	0	0	0	9	1	2	-0.25	0	0	0	0	-0.25	0	0	125	23.2	85	50	0	14.85
-0.25	-0.13	-0.12	0	0	0	0	10	1	1	0	-0.5	0.5	0	6	0.25	-0.75	153	125	23.2	97	52	0	14.85
0	0.25	-0.25	0	0	0	0	9	0	2	0	0	0	0	0	0.25	0	0	122	22.1	86	59	0	14.85
1.25	4.5	-3.25	1	0	1	0	16	0	2	1	0.5	0.5	0	65	3.75	1.5	90	152.2	34.4	97	55	1	14.85
-1.38	-1	-0.38	0	1	0	0	10	1	2	-1.25	-0.25	0.25	0	13	-0.75	-0.5	1	139.5	28.9	108	69	0	14.85
-1.75	-2	0.25	0	1	0	0	10	1	2	-1.5	-0.5	0.5	0	150	-1.75	-0.5	10	131.8	25.8	107	52	0	14.85
-0.5	-0.75	0.25	0	1	0	0	12	0	2	-0.5	0	0	0	0	-0.75	0	0	144	30.8	92	50	0	14.85
-4.88	-4.63	-0.25	0	1	0	0	11	1	2	-4.5	-0.75	0.75	0	177	-4.25	-0.75	175	148.6	32.8	108	58	0	14.85
-0.38	-0.63	0.25	0	0	0	0	9	1	2	-0.25	-0.25	0.25	0	170	-0.5	-0.25	180	124.7	23.1	98	51	0	14.86
-0.63	-0.88	0.25	0	1	0	0	11	1	1	-0.5	-0.25	0.25	0	175	-0.75	-0.25	10	134.3	26.8	106	61	0	14.86
-4	-3.75	-0.25	0	1	0	1	11	1	2	-3.25	-1.5	1.5	1	169	-3	-1.5	176	131	25.5	101	63	0	14.86
-2.38	-2.88	0.5	0	1	0	0	9	1	1	-2.25	-0.25	0.25	0	118	-2.5	-0.75	167	122.5	22.3	90	53	0	14.86
0.63	0.63	0	0	0	1	0	8	1	2	0.75	-0.25	0.25	0	163	0.75	-0.25	169	116	20	94	56	0	14.86
-1.63	-1.63	0	0	1	0	0	9	1	1	-1.5	-0.25	0.25	0	2	-1.25	-0.75	161	127.6	24.2	102	59	0	14.86
0	0	0	0	0	0	0	10	1	1	0	0	0	0	0	0	0	0	132	25.9	90	55	0	14.86
-0.5	-0.25	-0.25	0	1	0	0	9	1	1	-0.25	-0.5	0.5	0	175	0	-0.5	170	126.8	23.9	112	61	0	14.86
0	-0.25	0.25	0	0	0	0	8	1	2	-0.25	0.5	0.5	0	173	0	-0.5	6	130.2	25.2	107	44	0	14.87
-2.75	-1.13	-1.62	1	1	0	1	12	1	1	-2.25	-1	1	1	176	-0.5	-1.25	170	136.5	27.7	100	58	0	14.87
0.25	0.25	0	0	0	0	0	11	0	1	0.25	0	0	0	0	0.25	0	0	141.1	29.6	109	56	0	14.87
-1.5	-1.5	0	0	1	0	0	12	0	1	-1.5	0	0	0	0	-1.25	-0.5	160	141.1	29.6	99	49	0	14.87
1.5	2	-0.5	0	0	1	0	11	1	2	1.75	-0.5	0.5	0	172	2.25	-0.5	179	135.5	27.3	125	74	0	14.87
0.38	0.63	-0.25	0	0	0	0	8	0	1	0.5	-0.25	0.25	0	93	0.75	-0.25	90	124.1	22.9	102	57	0	14.87
0.88	0.88	0	0	0	1	0	10	0	1	0.75	0.25	0.25	0	85	0.75	0.25	80	134	26.7	99	52	0	14.87
-0.38	-0.13	-0.25	0	0	0	0	8	1	1	0	-0.75	0.75	0	172	0.25	-0.75	175	123	22.5	101	64	0	14.87
-4.25	-3.25	-1	1	1	0	0	11	1	2	-4.25	0	0	0	0	-3	-0.5	155	140.1	29.2	113	59	0	14.88
0	-0.13	0.13	0	0	0	0	11	1	1	0	0	0	0	0	0	-0.25	125	140.1	29.2	109	60	0	14.88
-0.25	0.38	-0.63	0	0	0	0	8	0	2	-0.25	0	0	0	0	0.75	-0.75	120	122.7	22.4	108	70	0	14.88
0.25	0.38	-0.13	0	0	0	1	8	1	1	0.75	-1	1	1	175	0.75	-0.75	7	113	19	106	49	0	14.88
0	-1.13	1.13	1	0	0	0	10	1	2	0.25	-0.5	0.5	0	179	-0.75	-0.75	15	123.5	22.7	104	54	0	14.88
0.75	0.88	-0.13	0	0	1	0	7	0	2	1	-0.5	0.5	0	14	1.25	-0.75	171	127.5	24.2	104	55	0	14.89
0.63	0.75	-0.12	0	0	1	0	11	1	2	0.75	-0.25	0.25	0	95	1	-0.5	75	136.9	27.9	114	65	0	14.89
-3.75	-4	0.25	0	1	0	0	12	1	1	-3.5	-0.5	0.5	0	170	-4	0	0	142.9	30.4	109	61	0	14.89
-1.88	-2.13	0.25	0	1	0	0	13	1	1	-1.75	-0.25	0.25	0	135	-2	-0.25	175	144.3	31	99	62	0	14.89
-1.38	-1	-0.38	0	1	0	0	13	0	2	-1.25	-0.25	0.25	0	10	-1	0	0	143.6	30.7	103	63	0	14.89
-3	-2.88	-0.12	0	1	0	0	11	0	2	-2.75	-0.5	0.5	0	5	-2.5	-0.75	155	135.9	27.5	96	52	0	14.89
0	0	0	0	0	0	0	8	1	1	0.25	-0.5	0.5	0	20	0	0	0	122.1	22.2	101	58	0	14.89
0.25	-0.88	1.13	1	0	0	0	9	0	1	0.25	0	0	0	0	-0.75	-0.25	113	122.1	22.2	103	67	0	14.89
0.13	0.25	-0.12	0	0	0	0	11	0	1	0.5	-0.75	0.75	0	180	0.5	-0.5	180	137.6	28.2	107	59	0	14.89
-5.63	-6.25	0.62	0	1	0	0	15	1	1	-5.25	-0.75	0.75	0	174	-5.75	-1	162	161.4	38.8	122	72	0	14.89
-1	-2	1	1	1	0	0	13	0	2	-0.75	-0.5	0.5	0	155	-2	0	0	146.8	32.1	99	57	0	14.9
0.5	0.5	0	0	0	0	0	7	0	1	0.75	-0.5	0.5	0	10	0.5	0	0	122.9	22.5	98	59	0	14.9
-4.75	-5.13	0.38	0	1	0	0	10	0	2	-4.5	-0.5	0.5	0	175	-4.75	-0.75	160	140	29.2	118	69	0	14.9
-1.63	-4.38	2.75	1	1	0	0	10	1	1	-1.5	-0.25	0.25	0	9	-4.25	-0.25	151	128.5	24.6	89	57	0	14.9
-6.5	-6.5	0	0	1	0	0	14	1	2	-6.25	-0.5	0.5	0	7	-6.25	-0.5	170	147	32.2	102	68	0	14.9
-0.75	-0.25	-0.5	0	1	0	0	8	0	2	-0.5	-0.5	0.5	0	5	0	-0.5	10	129	24.8	124	65	0	14.9
-1	-1.88	0.88	0	1	0	0	10	1	2	-1	0	0	0	0	-1.75	-0.25	6	129	24.8	90	58	0	14.9
-0.75	-0.63	-0.12	0	1	0	0	9	1	1	-0.75	0	0	0	0	0	-1.25	154	124.5	23.1	98	64	0	14.9
-7.38	-7.13	-0.25	0	1	0	1	11	1	2	-6.75	-1.25	1.25	1	171	-6.25	-1.75	1	138.5	28.6	82	54	0	14.91
0.75	0.75	0	0	0	1	0	8	1	2	0.75	0	0	0	0	0.75	0	0	118.1	20.8	106	57	0	14.91
-0.25	0	-0.25	0	0	0	0	8	0	1	0	-0.5	0.5	0	15	0	0	0	122	22.2	98	66	0	14.92
-1.63	-1.75	0.12	0	1	0	0	13	1	1	-1.5	-0.25	0.25	0	153	-1.5	-0.5	14	147.6	32.5	93	56	0	14.92
-0.38	0	-0.38	0	0	0	0	9	0	2	-0.25	-0.25	0.25	0	85	0.25	-0.5	100	137	28	94	57	0	14.92
0.5	0.38	0.12	0	0	0	0	14	1	2	0.75	-0.5	0.5	0	90	0.5	-0.25	135	153.6	35.2	100	65	0	14.92
-2.63	-2.75	0.12	0	1	0	1	13	1	2	-2	-1.25	1.25	1	5	-2	-1.5	180	154.9	35.8	116	69	0	14.92
-0.25	1	-1.25	1	0	0	0	7	0	2	0	-0.5	0.5	0	160	1	0	0	125.5	23.5	126	61	0	14.92
0.13	0.63	-0.5	0	0	0	0	10	0	1	0.25	-0.25	0.25	0	10	0.75	-0.25	145	125.5	23.5	101	62	0	14.92
-0.75	-0.88	0.13	0	1	0	1	8	1	2	-0.25	-1	1	1	162	-0.25	-1.25	1	119.2	21.2	108	71	0	14.92
0.88	1.13	-0.25	0	0	1	0	8	1	1	1.25	-0.75	0.75	0	175	1.5	-0.75	9	117.5	20.6	101	56	0	14.92
-2.25	-2.25	0	0	1	0	0	10	0	1	-2	-0.5	0.5	0	95	-2.25	0	0	132	26	79	48	0	14.92
0.13	-0.13	0.26	0	0	0	0	10	1	1	0.25	-0.25	0.25	0	15	0	-0.25	167	132	26	99	59	0	14.92
-2.88	-3.5	0.62	0	1	0	0	14	1	1	-2.75	-0.25	0.25	0	55	-3.25	-0.5	175	147.8	32.6	102	68	0	14.92
-4.13	-3.75	-0.38	0	1	0	0	12	1	2	-4	-0.25	0.25	0	79	-3.5	-0.5	10	158.5	37.5	90	56	0	14.93
1	1	0	0	0	1	1	8	0	2	0.5	1	1	1	95	0.75	0.5	75	121.4	22	88	52	0	14.93
-4.13	-4.38	0.25	0	1	0	1	9	0	1	-3	-2.25	2.25	1	10	-3.5	-1.75	165	121.4	22	108	65	0	14.93
-0.5	0.25	-0.75	0	1	0	0	9	1	1	-0.5	0	0	0	0	0.25	0	0	129.9	25.2	117	61	0	14.93
-0.88	-1.5	0.62	0	1	0	0	10	0	1	-0.75	-0.25	0.25	0	15	-1.25	-0.5	5	126.5	23.9	109	90	0	14.94
0.25	0.75	-0.5	0	0	0	1	8	1	1	0.75	-1	1	1	10	1.25	-1	171	130.4	25.4	105	60	0	14.94
-2	-2.38	0.38	0	1	0	0	10	1	1	-1.75	-0.5	0.5	0	175	-2.25	-0.25	170	138.1	28.5	93	57	0	14.94
0.88	1	-0.12	0	0	1	0	8	1	1	1	-0.25	0.25	0	115	1	0	0	120.5	21.7	91	47	0	14.94
0	-0.25	0.25	0	0	0	0	9	1	1	0	0	0	0	0	-0.25	0	0	120.5	21.7	105	60	0	14.94
-3.38	-2.25	-1.13	1	1	0	0	17	1	1	-3.25	-0.25	0.25	0	11	-1.75	-1	173	176	46.3	97	64	0	14.95
-2.5	-2.88	0.38	0	1	0	1	10	0	1	-2	-1	1	1	175	-2.25	-1.25	5	147	32.3	107	59	0	14.95
-10.63	-3.63	-7	1	1	0	0	10	1	2	-10.25	-0.75	0.75	0	176	-3	-1.25	2	127.5	24.3	87	54	0	14.95
0.25	0.25	0	0	0	0	0	10	1	2	0.5	-0.5	0.5	0	14	0.75	-1	173	127.5	24.3	98	56	0	14.95
-0.75	-1.88	1.13	1	1	0	1	11	1	2	0.25	-2	2	1	175	-1.25	-1.25	175	137.1	28.1	104	61	0	14.95
-0.63	-1.25	0.62	0	1	0	1	8	1	2	0	-1.25	1.25	1	174	-0.25	-2	11	118.5	21	106	55	0	14.95
-1.5	-2	0.5	0	1	0	0	13	1	1	-1.25	-0.5	0.5	0	180	-1.5	-1	8	146.5	32.1	93	55	0	14.96
-0.75	-0.38	-0.37	0	1	0	1	8	1	1	0.25	-2	2	1	174	0	-0.75	1	132.1	26.1	97	55	0	14.96
-3.75	-5.38	1.63	1	1	0	0	15	0	1	-3.75	0	0	0	0	-5.25	-0.25	140	156	36.4	104	66	0	14.96
-1.25	-1.38	0.13	0	1	0	0	9	1	1	-1	-0.5	0.5	0	170	-1.25	-0.25	6	125.6	23.6	91	53	0	14.96
-2.88	-2.63	-0.25	0	1	0	0	10	0	2	-2.75	-0.25	0.25	0	165	-2.25	-0.75	180	136.8	28	102	58	0	14.96
-5.25	-3.88	-1.37	1	1	0	1	11	1	2	-4.75	-1	1	1	175	-3.25	-1.25	105	149.4	33.4	109	71	0	14.96
-0.63	-0.75	0.12	0	1	0	0	7	0	1	-0.5	-0.25	0.25	0	85	-0.75	0	0	115.6	20	93	49	0	14.97
0.5	0.5	0	0	0	0	0	9	0	1	0.5	0	0	0	0	0.25	0.5	55	129.5	25.1	114	60	0	14.97
-1.63	-0.75	-0.88	0	1	0	1	13	0	2	-0.75	-1.75	1.75	1	170	-0.25	-1	180	146.9	32.3	90	52	0	14.97
0.13	0.25	-0.12	0	0	0	0	12	0	1	0.25	-0.25	0.25	0	149	0.5	-0.5	170	137.5	28.3	98	57	0	14.97
-6.5	-4.88	-1.62	1	1	0	1	13	1	2	-5.75	-1.5	1.5	1	128	-4.25	-1.25	28	154	35.5	91	57	0	14.97
0.63	0.63	0	0	0	1	0	7	1	1	0.75	-0.25	0.25	0	5	1	-0.75	175	120.4	21.7	102	50	0	14.97
-0.25	0.25	-0.5	0	0	0	0	8	0	1	-0.25	0	0	0	0	0.25	0	0	120.4	21.7	105	55	0	14.97
-1.5	-0.13	-1.37	1	1	0	0	11	0	2	-1.25	-0.5	0.5	0	150	0.25	-0.75	180	139.9	29.3	84	62	0	14.97
0.88	1.13	-0.25	0	0	1	1	8	1	2	2.75	-3.75	3.75	1	177	2.75	-3.25	9	121.5	22.1	94	44	0	14.97
-1.63	-2	0.37	0	1	0	0	9	1	1	-1.5	-0.25	0.25	0	36	-2	0	0	121.5	22.1	100	57	0	14.97
-0.38	-1.38	1	1	0	0	0	9	0	2	-0.25	-0.25	0.25	0	175	-1.25	-0.25	5	121.5	22.1	121	61	0	14.97
0.5	0.5	0	0	0	0	0	9	1	2	0.75	-0.5	0.5	0	4	0.75	-0.5	170	119	21.2	91	59	0	14.97
-0.75	-1.13	0.38	0	1	0	0	14	0	2	-0.75	0	0	0	0	-1	-0.25	93	151.8	34.5	99	59	0	14.97
0.5	0.25	0.25	0	0	0	0	8	0	2	0.5	0	0	0	0	0.5	-0.5	165	118.7	21.1	110	66	0	14.98
-0.88	-1.13	0.25	0	1	0	0	8	1	1	-0.5	-0.75	0.75	0	7	-0.75	-0.75	160	125.8	23.7	108	63	0	14.98
0.63	0.38	0.25	0	0	1	0	9	1	1	0.75	-0.25	0.25	0	176	0.75	-0.75	3	135.5	27.5	108	69	0	14.98
0	-0.13	0.13	0	0	0	1	9	0	2	0.5	-1	1	1	180	0.25	-0.75	10	132	26.1	104	52	0	14.98
-3.13	-4	0.87	0	1	0	0	11	1	2	-3	-0.25	0.25	0	10	-3.75	-0.5	165	138.9	28.9	97	55	0	14.98
0	-0.25	0.25	0	0	0	0	9	0	2	0.25	-0.5	0.5	0	180	0.25	-1	175	118.4	21	106	60	0	14.98
-1.63	-1.38	-0.25	0	1	0	0	10	1	1	-1.25	-0.75	0.75	0	9	-1	-0.75	170	132.5	26.3	95	51	0	14.98
-3.5	-3.5	0	0	1	0	0	12	1	1	-3.25	-0.5	0.5	0	1	-3	-1	175	145	31.5	102	59	0	14.98
-1.5	-1.75	0.25	0	1	0	1	10	1	2	-1	-1	1	1	160	-1.25	-1	179	125.5	23.6	101	61	0	14.98
0.38	1.13	-0.75	0	0	0	0	10	1	1	0.5	-0.25	0.25	0	13	1.5	-0.75	160	125.5	23.6	92	45	0	14.98
-0.5	-0.38	-0.12	0	1	0	0	11	1	2	-0.5	0	0	0	0	-0.25	-0.25	129	125.5	23.6	114	64	0	14.98
-2.13	-2.13	0	0	1	0	0	10	1	1	-1.75	-0.75	0.75	0	175	-1.75	-0.75	8	143.6	30.9	112	57	0	14.98
-0.25	-1.63	1.38	1	0	0	0	11	0	1	-0.25	0	0	0	0	-1.25	-0.75	5	136.2	27.8	112	61	0	14.99
0	-0.25	0.25	0	0	0	0	8	0	1	0.25	-0.5	0.5	0	8	0	-0.5	1	111.1	18.5	98	53	0	14.99
-0.38	-2	1.62	1	0	0	0	12	1	1	-0.25	-0.25	0.25	0	134	-1.5	-1	77	149.5	33.5	95	56	0	14.99
-1.75	-1.5	-0.25	0	1	0	0	9	1	2	-1.5	-0.5	0.5	0	180	-1.25	-0.5	160	121.7	22.2	99	49	0	14.99
-1	-0.88	-0.12	0	1	0	0	9	0	1	-1	0	0	0	0	-0.75	-0.25	20	126	23.8	103	58	0	14.99
-1	-1	0	0	1	0	0	12	0	1	-0.75	-0.5	0.5	0	150	-1	0	0	142.4	30.4	103	67	0	14.99
1.25	0.88	0.37	0	0	1	0	8	1	2	1.5	-0.5	0.5	0	12	1.25	-0.75	177	115.5	20	87	52	0	14.99
2.38	2.88	-0.5	0	0	1	1	8	1	2	3.5	-2.25	2.25	1	175	4	-2.25	11	117.5	20.7	104	61	0	14.99
-1.13	0.25	-1.38	1	1	0	0	12	0	2	-1	-0.25	0.25	0	5	0.5	-0.5	180	150.8	34.1	123	58	0	15
3.13	4.63	-1.5	1	0	1	1	8	1	2	4	-1.75	1.75	1	175	5.5	-1.75	10	114.9	19.8	108	70	0	15
0.13	0.25	-0.12	0	0	0	0	12	0	1	0.25	-0.25	0.25	0	35	0.5	-0.5	165	156	36.5	112	59	0	15
-1.75	-1.75	0	0	1	0	0	7	1	1	-1.5	-0.5	0.5	0	147	-1.5	-0.5	176	116.9	20.5	94	61	0	15
0.75	0.88	-0.13	0	0	1	0	9	0	1	0.75	0	0	0	0	0.75	0.25	100	134.9	27.3	101	50	0	15
-0.25	-0.63	0.38	0	0	0	1	8	1	2	0.25	-1	1	1	117	-0.25	-0.75	73	114	19.5	91	56	0	15
0.5	0.38	0.12	0	0	0	1	8	1	1	1.25	-1.5	1.5	1	176	1.25	-1.75	178	114	19.5	98	56	0	15
-2.75	-3.38	0.63	0	1	0	1	14	1	1	-2.25	-1	1	1	175	-2.75	-1.25	10	161.8	39.3	124	61	0	15.01
-1.38	-0.25	-1.13	1	1	0	0	13	1	1	-1.25	-0.25	0.25	0	171	0	-0.5	134	146	32	114	67	0	15.01
-1.13	-1.25	0.12	0	1	0	0	9	1	2	-1	-0.25	0.25	0	17	-1	-0.5	4	131.6	26	97	51	0	15.01
-0.13	-0.13	0	0	0	0	0	8	0	1	0.25	-0.75	0.75	0	155	0.25	-0.75	15	120.5	21.8	104	58	0	15.01
0.25	0.25	0	0	0	0	0	8	0	2	0.25	0	0	0	0	0.25	0	0	120.5	21.8	99	55	0	15.01
-1.25	-0.5	-0.75	0	1	0	0	9	0	2	-1.25	0	0	0	0	-0.5	0	0	117.7	20.8	100	57	0	15.01
-1.25	-1.5	0.25	0	1	0	0	9	1	1	-1.25	0	0	0	0	-1.25	-0.5	175	133.1	26.6	109	64	0	15.02
-1	-0.88	-0.12	0	1	0	1	8	1	2	0	-2	2	1	173	0	-1.75	8	111	18.5	90	51	0	15.02
0.38	0.63	-0.25	0	0	0	0	10	0	2	0.25	0.25	0.25	0	85	0.5	0.25	85	138	28.6	100	59	0	15.02
-2.88	-2.95	0.07	0	1	0	0	12	1	1	-2.75	-0.25	0.25	0	5	-2.7	-0.5	175	141.1	29.9	119	63	0	15.02
0.5	0.88	-0.38	0	0	0	0	7	1	1	0.5	0	0	0	0	1	-0.25	175	117.4	20.7	103	61	0	15.02
0	0.25	-0.25	0	0	0	0	8	1	2	0	0	0	0	0	0.25	0	0	120.2	21.7	88	58	0	15.02
-0.13	-0.5	0.37	0	0	0	1	7	1	2	0.5	-1.25	1.25	1	179	0.75	-2.5	178	118.8	21.2	99	56	0	15.02
-0.88	-0.63	-0.25	0	1	0	0	17	1	1	-0.75	-0.25	0.25	0	176	-0.25	-0.75	176	176.5	46.8	96	55	0	15.02
-0.13	-0.88	0.75	0	0	0	0	10	1	2	0.25	-0.75	0.75	0	176	-0.5	-0.75	160	129	25	91	54	0	15.02
0.5	0.13	0.37	0	0	0	0	8	0	2	0.75	-0.5	0.5	0	176	0.5	-0.75	172	114.5	19.7	109	71	0	15.03
-0.25	0.38	-0.63	0	0	0	0	9	0	1	0	-0.5	0.5	0	10	0.75	-0.75	5	136	27.8	103	69	0	15.03
0.63	0.75	-0.12	0	0	1	0	8	0	1	0.5	0.25	0.25	0	180	0.75	0	0	123.7	23	93	50	0	15.03
0.25	0.38	-0.13	0	0	0	0	7	1	2	0.25	0	0	0	0	0.5	-0.25	35	124.5	23.3	107	59	0	15.03
-0.63	-0.88	0.25	0	1	0	0	11	1	1	-0.25	-0.75	0.75	0	9	-0.5	-0.75	169	149.5	33.6	102	64	0	15.03
-5.13	-5.38	0.25	0	1	0	0	14	1	1	-5	-0.25	0.25	0	168	-5.25	-0.25	14	149.5	33.6	104	61	1	15.03
0.38	0.5	-0.12	0	0	0	0	9	0	2	0.5	-0.25	0.25	0	176	0.75	-0.5	171	134	27	112	52	0	15.04
0.38	0.5	-0.12	0	0	0	0	10	0	1	0.25	0.25	0.25	0	60	0.25	0.5	75	133.5	26.8	108	62	0	15.04
0.25	0.38	-0.13	0	0	0	0	7	0	2	0.25	0	0	0	0	0.5	-0.25	9	119	21.3	97	53	0	15.04
0.25	0	0.25	0	0	0	1	9	1	2	1	-1.5	1.5	1	175	0.75	-1.5	178	122.3	22.5	114	66	0	15.04
-6	-5.38	-0.62	0	1	0	1	11	1	2	-5	-2	2	1	180	-4	-2.75	175	137.4	28.4	99	67	0	15.04
-10.25	-9	-1.25	1	1	0	0	19	0	2	-10	-0.5	0.5	0	25	-8.75	-0.5	165	171	44	111	70	0	15.05
-10.25	-9	-1.25	1	1	0	0	20	0	2	-10	-0.5	0.5	0	25	-8.75	-0.5	165	171	44	111	70	0	15.05
0.25	0	0.25	0	0	0	0	11	0	2	0.5	-0.5	0.5	0	175	0.25	-0.5	10	137.6	28.5	115	51	0	15.05
-4.25	-4.38	0.13	0	1	0	1	15	1	2	-3.75	-1	1	1	173	-4	-0.75	168	155.5	36.4	87	51	0	15.05
0.38	0.38	0	0	0	0	0	8	0	2	0.5	-0.25	0.25	0	15	0.5	-0.25	180	126	23.9	104	58	0	15.05
0.25	0.5	-0.25	0	0	0	1	9	1	2	0.75	-1	1	1	173	0.75	-0.5	177	126	23.9	101	58	0	15.05
2.38	3.25	-0.87	0	0	1	0	9	1	2	2.75	-0.75	0.75	0	10	3.75	-1	180	119.5	21.5	111	43	0	15.06
-0.63	-0.38	-0.25	0	1	0	0	10	0	2	-0.25	-0.75	0.75	0	170	0.25	-1.25	175	145.1	31.7	101	56	0	15.06
-2.38	-3.25	0.87	0	1	0	0	12	1	2	-2.25	-0.25	0.25	0	145	-3	-0.5	166	146	32.1	96	57	0	15.06
-0.38	-1.38	1	1	0	0	0	7	1	2	0	-0.75	0.75	0	6	-1.25	-0.25	10	116.1	20.3	107	53	0	15.06
-2.88	-2	-0.88	0	1	0	0	11	0	2	-2.75	-0.25	0.25	0	165	-1.75	-0.5	175	148.9	33.4	112	71	0	15.06
-2.75	-3	0.25	0	1	0	0	13	0	1	-2.5	-0.5	0.5	0	60	-2.75	-0.5	135	148	33	103	55	0	15.07
0	-0.5	0.5	0	0	0	0	8	0	2	0.25	-0.5	0.5	0	170	0.25	-1.5	5	115.5	20.1	107	56	0	15.07
-6.88	-6	-0.88	0	1	0	1	13	1	2	-6	-1.75	1.75	1	1	-4.75	-2.5	176	145.5	31.9	106	62	0	15.07
-0.63	-0.63	0	0	1	0	0	14	0	1	-0.25	-0.75	0.75	0	10	-0.25	-0.75	165	145.5	31.9	119	61	0	15.07
-1.25	-0.88	-0.37	0	1	0	0	9	1	2	-1.25	0	0	0	0	-0.75	-0.25	180	131.1	25.9	97	59	0	15.07
-0.25	-0.13	-0.12	0	0	0	0	8	1	2	-0.25	0	0	0	0	0	-0.25	163	121.1	22.1	87	51	0	15.07
-3.13	-2.75	-0.38	0	1	0	0	10	0	1	-2.75	-0.75	0.75	0	170	-2.5	-0.5	170	128.8	25	109	66	0	15.07
-0.5	-2.63	2.13	1	1	0	1	11	1	2	0	-1	1	1	161	-2.25	-0.75	10	142	30.4	81	55	0	15.08
-0.5	-0.5	0	0	1	0	0	12	0	1	-0.5	0	0	0	0	-0.25	-0.5	30	142	30.4	141	99	0	15.08
-0.13	0	-0.13	0	0	0	0	7	1	1	0	-0.25	0.25	0	8	0.25	-0.5	156	116.6	20.5	103	58	0	15.08
0	0.25	-0.25	0	0	0	0	8	0	1	0	0	0	0	0	0.5	-0.5	150	134.8	27.4	99	52	0	15.08
-1.88	-2.13	0.25	0	1	0	0	10	1	2	-1.75	-0.25	0.25	0	155	-2	-0.25	5	138.2	28.8	109	67	0	15.08
-0.5	-0.25	-0.25	0	1	0	0	8	1	1	-0.25	-0.5	0.5	0	85	-0.25	0	0	123.5	23	89	50	0	15.08
-0.13	-0.13	0	0	0	0	0	9	0	2	0	-0.25	0.25	0	180	0	-0.25	50	123.5	23	107	60	0	15.08
0.5	0.25	0.25	0	0	0	0	11	0	2	0.5	0	0	0	0	0.25	0	0	127.2	24.4	108	57	0	15.08
-0.13	-0.25	0.12	0	0	0	0	10	1	2	0	-0.25	0.25	0	175	0	-0.5	5	146.8	32.5	119	70	0	15.08
0.75	0.5	0.25	0	0	1	1	8	1	2	1.25	-1	1	1	180	1	-1	165	121.6	22.3	95	54	0	15.08
0.38	0.38	0	0	0	0	0	9	1	2	0.5	-0.25	0.25	0	175	0.5	-0.25	49	114	19.6	104	61	0	15.08
0.38	0.5	-0.12	0	0	0	0	8	0	2	0.75	-0.75	0.75	0	170	0.25	0.5	80	120.5	21.9	99	62	0	15.08
0.75	0.63	0.12	0	0	1	0	9	1	1	0.75	0	0	0	0	0.75	-0.25	173	120.5	21.9	102	56	0	15.08
0.75	0.75	0	0	0	1	0	8	1	1	1	-0.5	0.5	0	180	1	-0.5	180	119.1	21.4	102	64	0	15.09
-0.38	-1.5	1.12	1	0	0	1	11	0	1	0.25	-1.25	1.25	1	180	-0.5	-2	180	151	34.4	111	53	0	15.09
-0.5	0.38	-0.88	0	1	0	0	11	1	2	-0.5	0	0	0	0	0.5	-0.25	111	137.2	28.4	101	53	0	15.09
0	-0.5	0.5	0	0	0	0	10	1	1	0	0	0	0	0	-0.25	-0.5	145	130	25.5	96	54	0	15.09
-0.13	-0.5	0.37	0	0	0	0	11	1	1	0.25	-0.75	0.75	0	171	-0.25	-0.5	166	130	25.5	104	57	0	15.09
-6.25	-5.63	-0.62	0	1	0	0	16	1	1	-6	-0.5	0.5	0	169	-5	-1.25	175	162	39.6	102	56	0	15.09
0.13	0.5	-0.37	0	0	0	0	10	1	1	0.25	-0.25	0.25	0	12	0.75	-0.5	7	134.5	27.3	111	62	0	15.09
-1.38	-1.38	0	0	1	0	0	11	1	1	-1.25	-0.25	0.25	0	32	-1.25	-0.25	143	134.5	27.3	100	56	0	15.09
-0.38	0.5	-0.88	0	0	0	0	9	0	2	-0.25	-0.25	0.25	0	160	0.25	0.5	100	131	25.9	101	57	0	15.09
0	0.38	-0.38	0	0	0	0	11	0	1	0.25	-0.5	0.5	0	180	0.75	-0.75	160	131	25.9	116	68	0	15.09
-4.75	-4.38	-0.37	0	1	0	0	16	1	2	-4.5	-0.5	0.5	0	173	-4	-0.75	177	152.5	35.1	104	61	0	15.09
-4.13	-3.63	-0.5	0	1	0	0	9	1	1	-3.75	-0.75	0.75	0	167	-3.25	-0.75	167	136.2	28	109	59	0	15.09
0.88	-0.63	1.51	1	0	1	0	8	0	1	0.5	0.75	0.75	0	105	-0.25	-0.75	170	132.5	26.5	94	54	0	15.09
-4.5	-3.63	-0.87	0	1	0	0	10	1	1	-4.5	0	0	0	0	-3.5	-0.25	84	132.5	26.5	92	57	0	15.09
-1.75	-1.25	-0.5	0	1	0	1	13	0	1	-1	-1.5	1.5	1	180	-1	-0.5	10	155.5	36.5	103	65	0	15.09
-2.13	-1.75	-0.38	0	1	0	1	16	0	1	-1.5	-1.25	1.25	1	10	-1.5	-0.5	130	166	41.6	104	58	1	15.1
0.13	0.13	0	0	0	0	0	8	0	2	0.25	-0.25	0.25	0	15	0.25	-0.25	165	121.8	22.4	111	92	0	15.1
-1.5	0.88	-2.38	1	1	0	0	16	1	2	-1.5	0	0	0	0	1.75	-1.75	20	160.5	38.9	104	60	1	15.1
-1.63	-1.88	0.25	0	1	0	0	10	0	1	-1.5	-0.25	0.25	0	16	-1.75	-0.25	162	140	29.6	115	62	0	15.1
0.13	0.88	-0.75	0	0	0	0	7	0	2	0.5	-0.75	0.75	0	160	0.5	0.75	105	116.5	20.5	105	59	0	15.1
0.5	0.25	0.25	0	0	0	0	8	0	1	0.25	0.5	0.5	0	105	0.5	-0.5	175	116.5	20.5	107	65	0	15.1
1.13	-3.13	4.26	1	0	1	1	7	0	2	1.75	-1.25	1.25	1	15	-2.75	-0.75	10	114.2	19.7	96	48	0	15.11
-5.25	-1.25	-4	1	1	0	0	8	1	1	-5.25	0	0	0	0	-1.25	0	0	120.4	21.9	104	56	0	15.11
-0.75	-0.5	-0.25	0	1	0	0	8	0	2	-0.5	-0.5	0.5	0	142	-0.5	0	0	116.2	20.4	112	47	0	15.11
-3.25	-3.88	0.63	0	1	0	0	13	1	1	-3.25	0	0	0	0	-3.25	-1.25	7	145.5	32	87	47	0	15.12
-0.25	-0.63	0.38	0	0	0	0	7	0	1	-0.25	0	0	0	0	-0.5	-0.25	50	122	22.5	96	57	0	15.12
-1.38	0	-1.38	1	1	0	0	11	1	1	-1	-0.75	0.75	0	165	0.5	-1	5	143.2	31	113	46	0	15.12
-0.38	-0.13	-0.25	0	0	0	0	10	0	1	-0.25	-0.25	0.25	0	9	0.25	-0.75	7	126.5	24.2	116	62	0	15.12
-6.75	-5.5	-1.25	1	1	0	1	15	1	2	-5.75	-2	2	1	7	-4.25	-2.5	171	161	39.2	101	53	0	15.12
0.13	0.13	0	0	0	0	0	8	0	1	0.25	-0.25	0.25	0	11	0.25	-0.25	2	119.5	21.6	100	50	0	15.13
-0.13	0	-0.13	0	0	0	0	11	1	2	0	-0.25	0.25	0	103	0	0	0	137.5	28.6	116	67	0	15.13
-1	-0.63	-0.37	0	1	0	0	8	1	1	-0.75	-0.5	0.5	0	174	-0.25	-0.75	168	126.2	24.1	110	59	0	15.13
-4.75	-6.13	1.38	1	1	0	1	12	0	1	-4.25	-1	1	1	180	-5.5	-1.25	170	140.8	30	111	47	0	15.13
0.63	0.75	-0.12	0	0	1	0	10	0	1	0.5	0.25	0.25	0	95	0.5	0.5	95	142.2	30.6	94	54	0	15.13
-3.63	-3.5	-0.13	0	1	0	0	19	0	1	-3.5	-0.25	0.25	0	143	-3.5	0	0	165	41.2	119	70	0	15.13
-3.63	-3.5	-0.13	0	1	0	0	20	0	1	-3.5	-0.25	0.25	0	143	-3.5	0	0	165	41.2	119	70	0	15.13
-3.63	-3.5	-0.13	0	1	0	0	20	0	1	-3.5	-0.25	0.25	0	143	-3.5	0	0	165	41.2	119	70	0	15.13
0.13	0.38	-0.25	0	0	0	0	9	0	2	0.25	-0.25	0.25	0	50	0.5	-0.25	10	122.2	22.6	104	65	0	15.13
-1.25	1.75	-3	1	1	0	0	10	1	1	-1	-0.5	0.5	0	179	2.5	-1.5	176	135.5	27.8	98	59	0	15.14
0.38	0.5	-0.12	0	0	0	0	8	0	2	0.25	0.25	0.25	0	105	0.25	0.5	70	115.5	20.2	108	71	0	15.14
-3.25	-3.5	0.25	0	1	0	0	8	1	2	-3	-0.5	0.5	0	160	-3.25	-0.5	25	136.2	28.1	109	69	0	15.15
-0.63	-0.13	-0.5	0	1	0	0	10	0	2	-0.5	-0.25	0.25	0	15	0.5	-1.25	170	136.2	28.1	94	61	0	15.15
1.13	1.13	0	0	0	1	0	7	0	1	1.25	-0.25	0.25	0	168	1.25	-0.25	8	130	25.6	90	50	0	15.15
-0.13	0.25	-0.38	0	0	0	0	11	0	1	0	-0.25	0.25	0	64	0.25	0	0	130	25.6	96	57	0	15.15
0.5	1.25	-0.75	0	0	0	0	11	1	1	0.5	0	0	0	0	1.5	-0.5	146	134	27.2	116	62	0	15.15
-1.13	-0.13	-1	1	1	0	0	9	0	1	-0.75	-0.75	0.75	0	179	0.5	-1.25	179	118.3	21.2	106	49	0	15.15
-3.5	-3.13	-0.37	0	1	0	1	11	1	2	-3	-1	1	1	5	-2.5	-1.25	176	133	26.8	98	60	0	15.15
-2.5	-2.88	0.38	0	1	0	1	15	0	1	-1.5	-2	2	1	10	-2.25	-1.25	173	165.7	41.6	112	73	0	15.15
-0.25	-0.63	0.38	0	0	0	0	8	1	2	0	-0.5	0.5	0	7	-0.25	-0.75	164	129.7	25.5	93	48	0	15.16
0	0.38	-0.38	0	0	0	0	10	0	1	0	0	0	0	0	0.25	0.25	130	139.5	29.5	103	57	0	15.16
-1.63	-0.5	-1.13	1	1	0	1	8	0	1	0.25	-3.75	3.75	1	170	0.25	-1.5	10	122.1	22.6	102	48	0	15.16
-1.88	-0.5	-1.38	1	1	0	0	13	1	2	-1.75	-0.25	0.25	0	163	-0.25	-0.5	1	143	31	112	59	0	15.16
-0.75	-0.38	-0.37	0	1	0	0	10	1	2	-0.5	-0.5	0.5	0	126	0	-0.75	7	130.2	25.7	111	60	0	15.16
0.5	0.25	0.25	0	0	0	0	9	1	1	0.5	0	0	0	0	0.25	0	0	116	20.4	107	62	0	15.16
-0.25	0	-0.25	0	0	0	0	8	0	2	0	-0.5	0.5	0	20	0.25	-0.5	180	123.7	23.2	101	53	0	15.16
-0.25	-0.13	-0.12	0	0	0	0	7	1	1	-0.25	0	0	0	0	0	-0.25	40	115.7	20.3	101	43	0	15.16
-0.38	-0.13	-0.25	0	0	0	0	8	0	2	-0.25	-0.25	0.25	0	175	0.25	-0.75	160	127.1	24.5	103	60	0	15.17
0.25	-0.13	0.38	0	0	0	1	8	0	1	0.75	-1	1	1	180	0.25	-0.75	20	125	23.7	99	54	0	15.17
0	0.25	-0.25	0	0	0	0	9	0	2	0.25	-0.5	0.5	0	140	0.5	-0.5	20	138.5	29.1	115	54	0	15.17
-1.25	-1.63	0.38	0	1	0	1	10	1	1	-0.25	-2	2	1	176	-1.25	-0.75	180	138.5	29.1	97	54	0	15.17
-2.75	-1.88	-0.87	0	1	0	0	14	0	1	-2.5	-0.5	0.5	0	5	-1.5	-0.75	160	138.5	29.1	98	57	0	15.17
-0.38	0.13	-0.51	0	0	0	0	9	1	1	-0.25	-0.25	0.25	0	165	0.25	-0.25	10	132.9	26.8	97	47	0	15.17
-0.75	-0.13	-0.62	0	1	0	0	9	0	1	-0.5	-0.5	0.5	0	17	0	-0.25	175	121.5	22.4	113	56	0	15.17
-1.13	-2	0.87	0	1	0	1	9	1	1	-0.5	-1.25	1.25	1	3	-1.25	-1.5	174	132.4	26.6	110	74	0	15.17
-2.13	-0.13	-2	1	1	0	0	13	1	1	-1.75	-0.75	0.75	0	174	0.5	-1.25	175	151	34.6	114	59	0	15.17
-0.5	0	-0.5	0	1	0	0	16	0	2	-0.5	0	0	0	0	0.5	-1	10	155.5	36.7	97	59	0	15.18
-1	-1.25	0.25	0	1	0	0	9	0	1	-1	0	0	0	0	-1.25	0	0	117.9	21.1	112	63	0	15.18
-1.38	-1.25	-0.13	0	1	0	0	11	1	1	-1	-0.75	0.75	0	3	-1	-0.5	179	144.5	31.7	99	52	0	15.18
0.5	0.25	0.25	0	0	0	0	7	1	2	0.75	-0.5	0.5	0	175	0.25	0	0	114.2	19.8	105	60	0	15.18
-0.63	-0.13	-0.5	0	1	0	0	7	0	1	-0.5	-0.25	0.25	0	145	0	-0.25	30	120.1	21.9	94	53	0	15.18
-0.88	-0.5	-0.38	0	1	0	0	11	1	2	-0.75	-0.25	0.25	0	180	-0.25	-0.5	160	133.1	26.9	105	55	0	15.18
-1.25	-1	-0.25	0	1	0	0	9	0	1	-1	-0.5	0.5	0	180	-0.75	-0.5	175	126.5	24.3	96	57	0	15.19
-1	-1.25	0.25	0	1	0	0	10	0	1	-0.75	-0.5	0.5	0	15	-1	-0.5	145	131.6	26.3	113	70	0	15.19
0.13	0.38	-0.25	0	0	0	0	8	1	1	0.25	-0.25	0.25	0	6	0.5	-0.25	176	124.9	23.7	102	55	0	15.19
0.38	0.25	0.13	0	0	0	0	8	1	2	0.5	-0.25	0.25	0	10	0.5	-0.5	180	122.5	22.8	109	61	0	15.19
-1.75	-1.63	-0.12	0	1	0	0	15	0	2	-1.75	0	0	0	0	-1.5	-0.25	125	153.5	35.8	113	71	0	15.19
-1.63	-1.25	-0.38	0	1	0	0	10	0	1	-1.5	-0.25	0.25	0	176	-1	-0.5	173	128	24.9	113	63	0	15.2
-3.75	0.13	-3.88	1	1	0	1	7	0	2	-3	-1.5	1.5	1	180	0.5	-0.75	170	118.1	21.2	81	47	0	15.2
-1.38	-1.88	0.5	0	1	0	0	12	1	2	-1	-0.75	0.75	0	167	-1.25	-1.25	3	146	32.4	101	52	0	15.2
-0.38	0	-0.38	0	0	0	0	11	1	1	0	-0.75	0.75	0	175	0.5	-1	167	134.5	27.5	98	52	0	15.2
0.88	-0.13	1.01	1	0	1	1	12	0	2	1.75	-1.75	1.75	1	155	0.5	-1.25	180	142.8	31	108	52	0	15.2
-0.25	0.5	-0.75	0	0	0	0	10	0	2	0	-0.5	0.5	0	135	0.75	-0.5	180	123.8	23.3	107	66	0	15.2
-0.38	-0.25	-0.13	0	0	0	0	9	1	2	-0.25	-0.25	0.25	0	84	-0.25	0	0	123	23	92	58	0	15.2
0	-0.63	0.63	0	0	0	1	9	1	1	0.5	-1	1	1	3	-0.25	-0.75	11	123	23	105	63	0	15.2
-2.25	-2.13	-0.12	0	1	0	0	12	0	2	-2	-0.5	0.5	0	180	-2	-0.25	180	148	33.3	103	56	0	15.2
-2.38	-2.38	0	0	1	0	0	11	1	1	-2.25	-0.25	0.25	0	69	-2.25	-0.25	132	140.7	30.1	102	53	0	15.2
-0.5	-1.5	1	1	1	0	0	7	1	1	-0.25	-0.5	0.5	0	168	-1.25	-0.5	1	117.8	21.1	108	62	0	15.21
0.38	0.63	-0.25	0	0	0	0	10	1	2	0.5	-0.25	0.25	0	134	0.75	-0.25	29	129.5	25.5	95	48	0	15.21
-0.25	-0.13	-0.12	0	0	0	0	10	0	1	0	-0.5	0.5	0	164	0	-0.25	178	125.1	23.8	100	54	0	15.21
-0.75	-0.63	-0.12	0	1	0	0	11	0	2	-0.5	-0.5	0.5	0	5	-0.5	-0.25	10	130.5	25.9	97	65	0	15.21
-2.88	-2.63	-0.25	0	1	0	0	11	1	2	-2.75	-0.25	0.25	0	148	-2.5	-0.25	153	144.6	31.8	102	65	0	15.21
-1.63	-0.75	-0.88	0	1	0	0	11	1	2	-1.5	-0.25	0.25	0	122	-0.5	-0.5	180	135.2	27.8	85	48	0	15.21
0.63	1.13	-0.5	0	0	1	0	9	1	1	1	-0.75	0.75	0	178	2.25	-2.25	178	132	26.5	96	43	0	15.21
-1.88	-1.63	-0.25	0	1	0	0	10	1	2	-1.5	-0.75	0.75	0	180	-1.25	-0.75	180	131.5	26.3	107	58	0	15.21
-1.38	-3.25	1.87	1	1	0	0	13	1	2	-1.25	-0.25	0.25	0	100	-3	-0.5	155	159.1	38.5	117	62	0	15.21
-1.88	1.13	-3.01	1	1	0	0	10	1	2	-1.75	-0.25	0.25	0	149	1.25	-0.25	83	123.5	23.2	102	57	0	15.21
-0.25	-1	0.75	0	0	0	0	13	0	1	0	-0.5	0.5	0	160	-0.75	-0.5	10	157	37.5	95	58	0	15.21
-0.13	-1.25	1.12	1	0	0	0	12	1	1	0	-0.25	0.25	0	140	-1	-0.5	180	149.7	34.1	116	67	0	15.22
-0.25	-0.13	-0.12	0	0	0	0	9	1	1	-0.25	0	0	0	0	0	-0.25	156	127.4	24.7	99	55	0	15.22
-0.5	-0.25	-0.25	0	1	0	1	9	1	2	0	-1	1	1	4	0	-0.5	161	135.4	27.9	102	63	0	15.22
-1.25	-0.25	-1	1	1	0	0	8	1	2	-1.25	0	0	0	0	-0.25	0	0	124	23.4	93	52	0	15.22
0	-0.63	0.63	0	0	0	0	12	0	1	0.25	-0.5	0.5	0	174	-0.5	-0.25	178	151	34.7	125	86	0	15.22
-0.5	-1.75	1.25	1	1	0	0	12	0	2	-0.25	-0.5	0.5	0	18	-1.5	-0.5	176	154	36.1	109	58	0	15.22
0.13	-0.38	0.51	0	0	0	0	10	1	2	0.25	-0.25	0.25	0	10	-0.25	-0.25	160	128.4	25.1	97	58	0	15.22
-1.5	-1.63	0.13	0	1	0	0	11	1	1	-1.25	-0.5	0.5	0	170	-1.25	-0.75	174	146.1	32.5	114	61	0	15.23
0.38	0.63	-0.25	0	0	0	0	9	0	1	0.25	0.25	0.25	0	100	0.5	0.25	95	125.8	24.1	101	59	0	15.23
-0.13	0.13	-0.26	0	0	0	0	9	1	2	0	-0.25	0.25	0	175	0.25	-0.25	165	129.4	25.5	109	66	0	15.23
-2	-1	-1	1	1	0	0	12	1	2	-1.75	-0.5	0.5	0	64	-0.75	-0.5	169	144.5	31.8	108	65	0	15.23
-1.88	-1.25	-0.63	0	1	0	1	9	1	2	-0.75	-2.25	2.25	1	12	-0.25	-2	152	121	22.3	103	64	0	15.23
-0.13	0.13	-0.26	0	0	0	0	9	1	2	0	-0.25	0.25	0	25	0.25	-0.25	176	121	22.3	102	55	0	15.23
-0.63	-0.25	-0.38	0	1	0	0	9	1	1	-0.5	-0.25	0.25	0	20	0	-0.5	175	132.4	26.7	112	69	0	15.23
-1.75	-2.38	0.63	0	1	0	0	10	0	1	-1.5	-0.5	0.5	0	178	-2	-0.75	165	148.5	33.6	105	57	0	15.24
-2.38	-2.63	0.25	0	1	0	0	10	1	1	-2	-0.75	0.75	0	172	-2.25	-0.75	8	134.1	27.4	97	53	0	15.24
0	0	0	0	0	0	0	9	0	2	0.25	-0.5	0.5	0	160	0.25	-0.5	170	130.1	25.8	105	61	0	15.24
0.13	0	0.13	0	0	0	0	8	0	2	0.25	-0.25	0.25	0	30	0.25	-0.5	155	123.9	23.4	117	59	0	15.24
0.38	0	0.38	0	0	0	0	10	0	2	0.5	-0.25	0.25	0	178	0.25	-0.5	174	126	24.2	84	48	0	15.24
1	1	0	0	0	1	0	8	0	2	0.75	0.5	0.5	0	125	1	0	0	123.1	23.1	105	48	0	15.24
-2.63	-2.63	0	0	1	0	0	10	0	2	-2.5	-0.25	0.25	0	174	-2.5	-0.25	155	134.8	27.7	115	62	0	15.24
-6.75	-6.13	-0.62	0	1	0	0	19	0	1	-6.5	-0.5	0.5	0	165	-5.75	-0.75	170	169.5	43.8	125	69	0	15.25
-6.75	-6.13	-0.62	0	1	0	0	20	0	1	-6.5	-0.5	0.5	0	165	-5.75	-0.75	170	169.5	43.8	125	69	0	15.25
-6.75	-6.13	-0.62	0	1	0	0	20	0	1	-6.5	-0.5	0.5	0	165	-5.75	-0.75	170	169.5	43.8	125	69	0	15.25
0	-0.25	0.25	0	0	0	0	13	0	1	0	0	0	0	0	-0.25	0	0	148	33.4	100	60	0	15.25
0.38	0	0.38	0	0	0	0	13	1	2	0.5	-0.25	0.25	0	32	0.25	-0.5	170	143.5	31.4	109	55	0	15.25
0.25	0.38	-0.13	0	0	0	0	7	1	2	0.25	0	0	0	0	0.5	-0.25	175	121.2	22.4	102	55	0	15.25
0.38	0	0.38	0	0	0	0	8	1	2	0.75	-0.75	0.75	0	120	0.25	-0.5	2	122	22.7	99	60	0	15.25
0.5	0.38	0.12	0	0	0	0	8	0	1	0.25	0.5	0.5	0	55	0.25	0.25	120	122	22.7	101	54	0	15.25
-1.25	-0.38	-0.87	0	1	0	0	10	0	2	-1.25	0	0	0	0	-0.25	-0.25	160	133.3	27.1	95	50	0	15.25
0.5	0.75	-0.25	0	0	0	0	8	1	1	0.5	0	0	0	0	0.75	0	0	125.7	24.1	103	57	0	15.25
0.63	0.75	-0.12	0	0	1	0	8	0	2	0.75	-0.25	0.25	0	175	0.75	0	0	125.7	24.1	107	66	0	15.25
-0.75	0	-0.75	0	1	0	0	10	0	2	-0.75	0	0	0	0	0.25	-0.5	130	125.7	24.1	93	53	0	15.25
-1.63	-1.38	-0.25	0	1	0	0	10	1	2	-1.25	-0.75	0.75	0	180	-0.75	-1.25	170	135	27.8	97	59	0	15.25
0.25	0.25	0	0	0	0	0	10	0	2	0.5	-0.5	0.5	0	160	0.25	0	0	131.8	26.5	105	57	0	15.26
-2.13	-1.75	-0.38	0	1	0	0	8	1	2	-2	-0.25	0.25	0	155	-1.5	-0.5	180	121.7	22.6	94	60	0	15.26
0	0.38	-0.38	0	0	0	0	8	0	1	0	0	0	0	0	0.25	0.25	5	119.8	21.9	114	89	0	15.26
-1.13	-1.88	0.75	0	1	0	0	12	0	1	-0.75	-0.75	0.75	0	165	-1.5	-0.75	170	147.5	33.2	111	62	0	15.26
0.75	0.75	0	0	0	1	0	10	0	2	0.75	0	0	0	0	0.75	0	0	122.5	22.9	107	64	0	15.26
-2.5	-1.13	-1.37	1	1	0	0	13	1	2	-2.5	0	0	0	0	-1	-0.25	151	151	34.8	92	59	0	15.26
0	-0.13	0.13	0	0	0	0	10	1	1	0	0	0	0	0	0	-0.25	143	133	27	101	66	0	15.26
-1	-0.13	-0.87	0	1	0	0	11	0	1	-1	0	0	0	0	0.25	-0.75	155	129.5	25.6	88	50	0	15.27
-0.75	-0.88	0.13	0	1	0	0	11	1	2	-0.5	-0.5	0.5	0	173	-0.75	-0.25	175	129.5	25.6	90	53	0	15.27
0.13	-0.13	0.26	0	0	0	0	10	1	2	0.25	-0.25	0.25	0	177	0	-0.25	171	132.5	26.8	91	60	0	15.27
-1.25	-1.75	0.5	0	1	0	0	10	1	1	-1.25	0	0	0	0	-1.25	-1	165	132	26.6	94	64	0	15.27
-1.63	-1.75	0.12	0	1	0	0	11	0	2	-1.5	-0.25	0.25	0	15	-1.75	0	0	132	26.6	104	62	0	15.27
-1.75	-4.38	2.63	1	1	0	1	11	1	1	-0.75	-2	2	1	166	-3.75	-1.25	10	130.5	26	101	64	0	15.27
-0.13	-0.13	0	0	0	0	0	10	1	1	0.25	-0.75	0.75	0	165	0.25	-0.75	177	139	29.5	98	50	0	15.27
-2.63	-1.25	-1.38	1	1	0	0	12	0	2	-2.5	-0.25	0.25	0	160	-0.5	-1.5	2	139	29.5	98	59	0	15.27
4.38	3.25	1.13	1	0	1	1	8	1	2	5	-1.25	1.25	1	161	3.75	-1	9	119.2	21.7	95	56	0	15.27
-1.63	-1.13	-0.5	0	1	0	1	8	1	2	-1	-1.25	1.25	1	26	-1	-0.25	16	115	20.2	106	56	0	15.27
-2.63	-2.75	0.12	0	1	0	0	11	1	2	-2.25	-0.75	0.75	0	179	-2.25	-1	176	138.5	29.3	107	64	0	15.27
-0.88	-0.13	-0.75	0	1	0	0	10	0	1	-0.5	-0.75	0.75	0	5	0.25	-0.75	175	134.9	27.8	96	51	0	15.28
0.88	1.13	-0.25	0	0	1	0	7	0	1	0.75	0.25	0.25	0	95	1	0.25	70	114.7	20.1	122	72	0	15.28
-3.25	-3.25	0	0	1	0	0	17	0	1	-3.25	0	0	0	0	-3.25	0	0	163	40.6	127	73	0	15.28
-5.3	-5	-0.3	0	1	0	1	14	0	2	-4.37	-1.87	1.87	1	175	-4.12	-1.75	180	148.5	33.7	115	67	1	15.28
0.13	-0.38	0.51	0	0	0	0	12	0	2	0.25	-0.25	0.25	0	70	-0.25	-0.25	170	146.5	32.8	88	47	0	15.28
-0.75	0.13	-0.88	0	1	0	0	9	0	1	-0.75	0	0	0	0	0.25	-0.25	95	117.5	21.1	99	55	0	15.28
-4.25	-4.13	-0.12	0	1	0	1	15	1	1	-3.75	-1	1	1	10	-3.5	-1.25	175	145.6	32.4	99	55	0	15.28
0	0.63	-0.63	0	0	0	0	9	1	1	0	0	0	0	0	0.75	-0.25	166	124	23.5	97	55	0	15.28
-0.88	-1.25	0.37	0	1	0	0	11	1	1	-0.75	-0.25	0.25	0	168	-1	-0.5	157	143.1	31.3	109	61	0	15.28
-2.75	-2	-0.75	0	1	0	0	10	0	2	-2.5	-0.5	0.5	0	5	-1.75	-0.5	180	137.5	28.9	109	60	0	15.29
-1.75	-1.38	-0.37	0	1	0	0	10	1	2	-1.5	-0.5	0.5	0	162	-1	-0.75	5	126.6	24.5	98	51	0	15.29
-1.13	-1.38	0.25	0	1	0	1	9	1	1	-0.5	-1.25	1.25	1	172	-0.75	-1.25	169	129.4	25.6	94	49	0	15.29
0.63	0.25	0.38	0	0	1	1	8	1	1	1.25	-1.25	1.25	1	174	0.75	-1	9	120.5	22.2	100	55	0	15.29
0.13	0.38	-0.25	0	0	0	0	8	1	2	0.25	-0.25	0.25	0	130	0.5	-0.25	55	115.5	20.4	111	52	0	15.29
0.25	0.88	-0.63	0	0	0	0	10	0	2	0.5	-0.5	0.5	0	175	1	-0.25	170	115.5	20.4	99	60	0	15.29
-0.25	0.75	-1	1	0	0	0	13	1	1	0	-0.5	0.5	0	165	1.25	-1	168	151.5	35.1	111	64	0	15.29
0.13	-0.13	0.26	0	0	0	0	9	0	2	0.25	-0.25	0.25	0	60	0	-0.25	35	122.1	22.8	94	50	0	15.29
0.13	0.75	-0.62	0	0	0	0	8	0	2	0.5	-0.75	0.75	0	155	1	-0.5	180	113.2	19.6	114	73	0	15.3
-1.38	-0.63	-0.75	0	1	0	0	9	0	2	-1.25	-0.25	0.25	0	75	-0.5	-0.25	160	125	23.9	88	51	0	15.3
0	-0.5	0.5	0	0	0	0	12	1	2	0.25	-0.5	0.5	0	170	-0.25	-0.5	15	153.4	36	101	66	0	15.3
-1.13	-1.63	0.5	0	1	0	0	10	1	1	-1	-0.25	0.25	0	5	-1.5	-0.25	180	142.1	30.9	118	67	0	15.3
-4.13	-1	-3.13	1	1	0	0	13	1	1	-4	-0.25	0.25	0	159	-0.75	-0.5	177	153.8	36.2	113	62	0	15.3
-4.25	-5	0.75	0	1	0	0	13	1	1	-4	-0.5	0.5	0	169	-4.75	-0.5	166	155.7	37.1	119	76	0	15.3
0.13	0.13	0	0	0	0	0	10	0	1	0.25	-0.25	0.25	0	3	0.25	-0.25	14	135.5	28.1	114	65	0	15.3
-0.75	0.5	-1.25	1	1	0	0	11	0	2	-0.5	-0.5	0.5	0	170	0.75	-0.5	160	135.5	28.1	117	72	0	15.3
-1.38	-3.75	2.37	1	1	0	0	19	1	2	-1	-0.75	0.75	0	141	-3.5	-0.5	37	168	43.2	109	71	0	15.31
-1.38	-3.75	2.37	1	1	0	0	20	1	2	-1	-0.75	0.75	0	141	-3.5	-0.5	37	168	43.2	109	71	0	15.31
-1.38	-3.75	2.37	1	1	0	0	20	1	2	-1	-0.75	0.75	0	141	-3.5	-0.5	37	168	43.2	109	71	0	15.31
-1	-0.38	-0.62	0	1	0	0	16	0	1	-0.75	-0.5	0.5	0	175	0	-0.75	165	159	38.7	98	57	0	15.31
0.5	0.13	0.37	0	0	0	0	8	0	2	0.5	0	0	0	0	0.25	-0.25	180	116	20.6	113	60	0	15.31
-2.38	-2.13	-0.25	0	1	0	0	10	1	2	-2.25	-0.25	0.25	0	6	-1.75	-0.75	173	116	20.6	108	59	0	15.31
1.25	1.38	-0.13	0	0	1	0	9	0	2	1.25	0	0	0	0	1.25	0.25	95	121.5	22.6	89	53	0	15.31
-3.5	-3.5	0	0	1	0	1	12	0	2	-3	-1	1	1	170	-3	-1	165	144.8	32.1	98	61	0	15.31
0.38	0.5	-0.12	0	0	0	0	8	0	1	0.75	-0.75	0.75	0	180	0.5	0	0	127	24.7	86	68	0	15.31
-0.25	-0.75	0.5	0	0	0	0	9	1	2	0	-0.5	0.5	0	180	-0.5	-0.5	176	127.5	24.9	103	56	0	15.32
-0.75	-1	0.25	0	1	0	0	9	1	2	-0.5	-0.5	0.5	0	163	-0.75	-0.5	163	122	22.8	93	65	0	15.32
-4.75	-4.13	-0.62	0	1	0	0	14	1	1	-4.5	-0.5	0.5	0	173	-3.75	-0.75	8	163.6	41	116	51	0	15.32
0.38	0.75	-0.37	0	0	0	0	8	0	1	0.25	0.25	0.25	0	175	0.5	0.5	90	116.8	20.9	86	49	0	15.32
0.13	1	-0.87	0	0	0	0	9	1	1	0.5	-0.75	0.75	0	177	1.5	-1	2	128.5	25.3	105	64	0	15.32
2.88	3.75	-0.87	0	0	1	1	12	0	2	4	-2.25	2.25	1	170	5	-2.5	180	132.5	26.9	106	64	0	15.32
-4.88	-3.25	-1.63	1	1	0	0	16	1	1	-4.5	-0.75	0.75	0	5	-2.75	-1	165	168.3	43.4	113	61	0	15.32
-0.63	-0.25	-0.38	0	1	0	0	8	0	1	-0.5	-0.25	0.25	0	20	-0.25	0	0	129	25.5	115	58	0	15.32
-2.5	-2.88	0.38	0	1	0	0	8	1	2	-2.25	-0.5	0.5	0	157	-2.75	-0.25	2	129.5	25.7	111	60	0	15.32
0.13	-0.38	0.51	0	0	0	0	9	1	2	0.25	-0.25	0.25	0	90	-0.25	-0.25	96	129.5	25.7	101	58	0	15.32
0.63	0.5	0.13	0	0	1	0	10	0	2	0.5	0.25	0.25	0	100	0.25	0.5	75	137.8	29.1	97	46	0	15.32
0.25	0.13	0.12	0	0	0	0	8	1	2	0.5	-0.5	0.5	0	120	0.25	-0.25	75	120.9	22.4	105	71	0	15.32
-0.63	-1.13	0.5	0	1	0	0	12	1	1	-0.5	-0.25	0.25	0	1	-0.75	-0.75	176	144.5	32	100	66	0	15.33
0	0.13	-0.13	0	0	0	0	10	1	2	0.25	-0.5	0.5	0	177	0.5	-0.75	159	122.5	23	111	46	0	15.33
0.13	0.13	0	0	0	0	0	10	1	1	0.25	-0.25	0.25	0	15	0.25	-0.25	165	133.7	27.4	118	56	0	15.33
-0.38	-0.38	0	0	0	0	0	11	1	2	-0.25	-0.25	0.25	0	49	-0.25	-0.25	155	133.7	27.4	111	57	0	15.33
0	0.38	-0.38	0	0	0	0	8	1	1	0.25	-0.5	0.5	0	158	0.5	-0.25	33	125.9	24.3	104	52	0	15.33
0.5	0.75	-0.25	0	0	0	0	9	0	1	0.5	0	0	0	0	0.75	0	0	133.2	27.2	102	44	0	15.33
0.38	0.38	0	0	0	0	0	11	1	1	0.5	-0.25	0.25	0	180	0.5	-0.25	5	143.1	31.4	119	68	0	15.33
-1.13	-0.5	-0.63	0	1	0	0	9	1	1	-1	-0.25	0.25	0	25	-0.25	-0.5	126	128.7	25.4	96	50	0	15.33
-0.13	0.38	-0.51	0	0	0	0	7	0	2	0	-0.25	0.25	0	175	0.25	0.25	75	123	23.2	112	66	0	15.33
-0.13	0	-0.13	0	0	0	0	9	0	2	0	-0.25	0.25	0	80	0	0	0	119.5	21.9	99	58	0	15.34
-2.38	-1.75	-0.63	0	1	0	0	14	1	1	-2	-0.75	0.75	0	29	-1.5	-0.5	158	145.1	32.3	106	59	0	15.34
-0.25	0.25	-0.5	0	0	0	0	9	1	1	-0.25	0	0	0	0	0.5	-0.5	138	123.5	23.4	102	53	0	15.34
0.63	0.38	0.25	0	0	1	0	9	1	1	1	-0.75	0.75	0	170	1.75	-2.75	10	121.1	22.5	94	61	0	15.34
-0.13	-0.13	0	0	0	0	0	13	0	1	0	-0.25	0.25	0	177	0	-0.25	171	147.1	33.2	113	65	0	15.34
1.63	1.5	0.13	0	0	1	1	8	0	1	2.5	-1.75	1.75	1	165	2.75	-2.5	170	126.1	24.4	99	61	0	15.34
-0.5	-0.38	-0.12	0	1	0	0	10	0	2	-0.5	0	0	0	0	-0.25	-0.25	10	137.7	29.1	117	63	0	15.35
-0.25	0.25	-0.5	0	0	0	1	10	0	1	0.25	-1	1	1	175	0.75	-1	175	134.1	27.6	102	65	1	15.35
-2	-0.38	-1.62	1	1	0	0	8	0	1	-1.75	-0.5	0.5	0	171	0.25	-1.25	6	124	23.6	110	59	0	15.35
0.13	0.13	0	0	0	0	0	8	1	1	0.25	-0.25	0.25	0	160	0.25	-0.25	32	113	19.6	101	49	0	15.35
-1	-1	0	0	1	0	1	12	0	1	-1	-1	1	1	-1	-1	-1	-1	139.8	30	100	51	0	15.35
-0.75	-1	0.25	0	1	0	0	13	0	1	-0.5	-0.5	0.5	0	65	-1	0	0	151	35	111	63	0	15.35
0.5	0.75	-0.25	0	0	0	0	8	0	1	0.25	0.5	0.5	0	80	0.75	0	0	120.5	22.3	110	78	0	15.36
-1.25	-0.75	-0.5	0	1	0	0	14	1	2	-1.25	0	0	0	0	-0.5	-0.5	150	153.1	36	112	63	0	15.36
-1	-1	0	0	1	0	1	10	0	1	-1	-1	1	1	-1	-1	-1	-1	126.3	24.5	90	44	0	15.36
-0.75	-0.75	0	0	1	0	0	8	1	1	-0.5	-0.5	0.5	0	171	-0.5	-0.5	170	125	24	107	58	0	15.36
-1.38	-1.25	-0.13	0	1	0	0	9	1	1	-1.25	-0.25	0.25	0	11	-1.25	0	0	125	24	100	58	0	15.36
-3.13	-3.38	0.25	0	1	0	0	11	1	1	-3	-0.25	0.25	0	150	-3.25	-0.25	60	136.2	28.5	105	60	0	15.36
-0.38	0.63	-1.01	1	0	0	0	8	0	2	-0.25	-0.25	0.25	0	175	0.5	0.25	90	133.3	27.3	84	50	0	15.36
-2.25	-1.63	-0.62	0	1	0	0	10	1	1	-2	-0.5	0.5	0	3	-1.25	-0.75	169	142.5	31.2	97	55	0	15.36
-0.75	-1.25	0.5	0	1	0	1	9	1	1	-0.25	-1	1	1	178	-1	-0.5	170	141.8	30.9	117	71	0	15.37
-0.25	-0.13	-0.12	0	0	0	0	9	1	1	0	-0.5	0.5	0	50	0	-0.25	120	135.7	28.3	103	61	0	15.37
0.88	1.38	-0.5	0	0	1	0	7	1	1	1.25	-0.75	0.75	0	163	2.25	-1.75	1	121.8	22.8	109	61	0	15.37
-1.13	-0.75	-0.38	0	1	0	1	15	0	1	-0.5	-1.25	1.25	1	5	0	-1.5	180	174.5	46.8	130	61	0	15.37
-2.75	-3	0.25	0	1	0	0	13	1	2	-2.5	-0.5	0.5	0	175	-2.75	-0.5	10	159.5	39.1	98	55	0	15.37
-1	-1	0	0	1	0	0	13	0	2	-1	0	0	0	0	-0.25	-1.5	10	154.1	36.5	92	52	0	15.37
-4.13	-4.13	0	0	1	0	0	12	0	2	-4	-0.25	0.25	0	70	-3.75	-0.75	170	142.7	31.3	114	57	0	15.37
0.25	-1.38	1.63	1	0	0	0	8	1	2	0.5	-0.5	0.5	0	175	-1.25	-0.25	15	128.8	25.5	105	51	0	15.37
-2.88	-4.25	1.37	1	1	0	1	9	1	1	-2	-1.75	1.75	1	160	-3.25	-2	176	126.5	24.6	113	66	0	15.37
-2.63	-2.63	0	0	1	0	0	15	1	1	-2.5	-0.25	0.25	0	150	-2.25	-0.75	83	144.5	32.1	89	56	0	15.37
-0.63	-0.75	0.12	0	1	0	0	10	0	2	-0.5	-0.25	0.25	0	31	-0.5	-0.5	171	133	27.2	119	66	0	15.38
-0.75	-1	0.25	0	1	0	0	10	0	1	-0.5	-0.5	0.5	0	145	-0.75	-0.5	30	127.5	25	115	58	0	15.38
0.63	0.38	0.25	0	0	1	0	8	0	2	0.25	0.75	0.75	0	80	0.25	0.25	105	118.5	21.6	76	57	0	15.38
0.63	0.25	0.38	0	0	1	0	10	1	1	0.75	-0.25	0.25	0	58	0.5	-0.5	103	128.5	25.4	95	53	0	15.38
-0.88	-1	0.12	0	1	0	0	8	1	2	-0.75	-0.25	0.25	0	138	-1	0	0	123.6	23.5	108	53	0	15.38
-2.13	-1.5	-0.63	0	1	0	0	13	0	2	-1.75	-0.75	0.75	0	180	-1.25	-0.5	150	143.1	31.5	89	59	0	15.38
-0.63	-0.63	0	0	1	0	0	11	0	2	-0.5	-0.25	0.25	0	155	-0.5	-0.25	175	144.9	32.3	111	58	0	15.38
0	0.13	-0.13	0	0	0	0	9	1	2	0.25	-0.5	0.5	0	147	0.5	-0.75	2	129.5	25.8	117	63	0	15.38
1.75	3	-1.25	1	0	1	1	8	1	2	2.25	-1	1	1	175	3.5	-1	5	124.9	24	103	67	0	15.38
-1.13	-0.63	-0.5	0	1	0	1	9	1	1	-0.25	-1.75	1.75	1	8	-0.5	-0.25	147	130	26	87	51	0	15.38
-0.75	-1.38	0.63	0	1	0	0	9	0	2	-0.5	-0.5	0.5	0	171	-1.25	-0.25	180	122.8	23.2	116	61	0	15.38
0	0	0	0	0	0	0	9	1	2	0	0	0	0	0	0	0	0	138	29.3	95	56	0	15.39
-0.38	-0.75	0.37	0	0	0	0	8	1	1	0	-0.75	0.75	0	177	-0.5	-0.5	2	124.1	23.7	98	70	0	15.39
-4.63	-3.88	-0.75	0	1	0	0	18	0	2	-4.5	-0.25	0.25	0	9	-3.75	-0.25	162	165.4	42.1	116	81	0	15.39
-0.5	-0.63	0.13	0	1	0	0	15	1	1	-0.25	-0.5	0.5	0	171	-0.5	-0.25	173	171	45	115	68	0	15.39
-6	-4.88	-1.12	1	1	0	1	15	0	1	-4.75	-2.5	2.5	1	5	-3.5	-2.75	175	175.5	47.4	117	69	0	15.39
-3.63	-3.38	-0.25	0	1	0	0	16	1	1	-3.5	-0.25	0.25	0	26	-3	-0.75	177	154	36.5	113	61	0	15.39
-0.75	-0.13	-0.62	0	1	0	1	8	0	1	-0.25	-1	1	1	167	0.5	-1.25	170	124.6	23.9	89	59	0	15.39
-1.13	-0.88	-0.25	0	1	0	0	9	1	2	-0.75	-0.75	0.75	0	178	-0.25	-1.25	173	131.2	26.5	107	60	0	15.39
0.25	0	0.25	0	0	0	0	8	0	2	0.5	-0.5	0.5	0	167	0.25	-0.5	3	117.9	21.4	107	60	0	15.4
-0.38	-0.75	0.37	0	0	0	0	9	1	2	-0.25	-0.25	0.25	0	175	-0.5	-0.5	180	130.7	26.3	110	68	0	15.4
0.38	0.5	-0.12	0	0	0	0	10	0	2	0.5	-0.25	0.25	0	16	0.75	-0.5	162	129.2	25.7	109	66	0	15.4
-0.25	-0.25	0	0	0	0	0	8	1	2	0	-0.5	0.5	0	2	0	-0.5	167	116.5	20.9	95	56	0	15.4
0.38	0	0.38	0	0	0	0	11	0	1	0.25	0.25	0.25	0	95	0.25	-0.5	165	140.5	30.4	114	58	0	15.4
-4.88	-4.75	-0.13	0	1	0	0	14	1	2	-4.75	-0.25	0.25	0	91	-4.5	-0.5	23	143	31.5	110	67	0	15.4
-2.88	-2.63	-0.25	0	1	0	0	11	1	2	-2.75	-0.25	0.25	0	114	-2.25	-0.75	165	141.4	30.8	114	73	0	15.4
1	1	0	0	0	1	1	8	1	2	1.75	-1.5	1.5	1	3	1.5	-1	19	119.5	22	95	69	0	15.41
-0.38	-2	1.62	1	0	0	0	12	1	2	-0.25	-0.25	0.25	0	13	-1.75	-0.5	170	153.5	36.3	99	63	0	15.41
1.38	-0.5	1.88	1	0	1	0	8	0	2	1.75	-0.75	0.75	0	135	-0.25	-0.5	45	123.5	23.5	112	57	0	15.41
-0.13	-0.5	0.37	0	0	0	0	10	1	1	0	-0.25	0.25	0	180	-0.25	-0.5	175	137.9	29.3	101	51	0	15.41
-0.38	0	-0.38	0	0	0	0	8	1	1	-0.25	-0.25	0.25	0	116	0.25	-0.5	180	134.3	27.8	94	56	0	15.41
0.25	0.13	0.12	0	0	0	1	8	0	2	0.75	-1	1	1	165	0.25	-0.25	25	124	23.7	106	72	0	15.41
-1.13	-1.13	0	0	1	0	0	10	1	2	-0.75	-0.75	0.75	0	5	-0.5	-1.25	172	124	23.7	96	73	0	15.41
-0.75	-1.13	0.38	0	1	0	0	9	1	2	-0.75	0	0	0	0	-1	-0.25	162	132.1	26.9	101	69	0	15.42
-3.88	-3.25	-0.63	0	1	0	1	13	0	1	-3.25	-1.25	1.25	1	180	-2.5	-1.5	160	149.6	34.5	106	63	0	15.42
-1.75	-1.38	-0.37	0	1	0	0	11	1	2	-1.5	-0.5	0.5	0	1	-1.25	-0.25	168	139.5	30	92	51	0	15.42
-1.75	-0.13	-1.62	1	1	0	0	11	1	2	-1.75	0	0	0	0	0	-0.25	12	139.5	30	102	65	0	15.42
-2.25	-2.75	0.5	0	1	0	0	12	0	1	-2	-0.5	0.5	0	180	-2.5	-0.5	10	139.5	30	112	57	0	15.42
-1.25	-1.5	0.25	0	1	0	0	11	0	2	-1	-0.5	0.5	0	175	-1.25	-0.5	15	144.5	32.2	90	55	0	15.42
-1.38	-1.5	0.12	0	1	0	0	11	0	2	-1.25	-0.25	0.25	0	55	-1.5	0	0	137.6	29.2	97	58	0	15.42
-4.25	-5.88	1.63	1	1	0	0	17	0	1	-4.25	0	0	0	0	-5.75	-0.25	135	166	42.5	97	60	0	15.42
0.13	-0.25	0.38	0	0	0	0	8	1	2	0.25	-0.25	0.25	0	164	0	-0.5	10	120.5	22.4	96	59	0	15.43
-0.13	0.5	-0.63	0	0	0	0	9	1	2	0	-0.25	0.25	0	173	0.75	-0.5	177	124.2	23.8	104	56	0	15.43
0.63	0.38	0.25	0	0	1	1	11	0	1	1.25	-1.25	1.25	1	180	1.25	-1.75	180	148	33.8	106	60	0	15.43
-0.63	-0.13	-0.5	0	1	0	0	10	1	1	-0.5	-0.25	0.25	0	132	0	-0.25	171	144.9	32.4	116	70	0	15.43
0.25	0.13	0.12	0	0	0	0	8	0	2	0.25	0	0	0	0	0.25	-0.25	165	126	24.5	104	61	0	15.43
-0.38	-0.75	0.37	0	0	0	0	9	0	1	0	-0.75	0.75	0	85	-0.5	-0.5	100	126	24.5	117	58	0	15.43
1.25	0.5	0.75	0	0	1	0	9	1	1	1.25	0	0	0	0	0.75	-0.5	2	126	24.5	101	44	0	15.43
-3.63	-3.13	-0.5	0	1	0	0	10	0	2	-3.25	-0.75	0.75	0	170	-2.25	-1.75	60	141.5	30.9	86	54	0	15.43
0.13	-0.13	0.26	0	0	0	0	8	1	2	0.25	-0.25	0.25	0	175	0	-0.25	30	124.7	24	106	53	0	15.43
-3.38	-1.88	-1.5	1	1	0	1	11	1	2	-2.25	-2.25	2.25	1	165	0	-3.75	20	148.2	33.9	99	61	0	15.43
1	0.5	0.5	0	0	1	0	10	0	2	1	0	0	0	0	0.5	0	0	132.5	27.1	110	71	0	15.44
1.25	0.75	0.5	0	0	1	1	9	1	1	2.25	-2	2	1	173	2	-2.5	10	121	22.6	90	48	0	15.44
-0.38	-0.38	0	0	0	0	0	11	1	2	-0.25	-0.25	0.25	0	5	-0.25	-0.25	180	139.4	30	106	61	0	15.44
-5.13	-5.25	0.12	0	1	0	0	14	1	1	-4.75	-0.75	0.75	0	171	-4.75	-1	177	169.2	44.2	117	53	0	15.44
3.13	4	-0.87	0	0	1	1	9	0	2	1.25	3.75	3.75	1	90	2.25	3.5	90	127.5	25.1	110	65	0	15.44
0.75	0.5	0.25	0	0	1	0	7	0	1	0.5	0.5	0.5	0	30	0.5	0	0	118	21.5	110	65	0	15.44
-3.38	-3.75	0.37	0	1	0	1	11	0	2	-2.75	-1.25	1.25	1	175	-3.25	-1	180	141	30.7	116	57	0	15.44
-4	-4.13	0.13	0	1	0	0	12	0	2	-3.75	-0.5	0.5	0	150	-4	-0.25	45	136.8	28.9	92	48	0	15.44
-1.25	-2	0.75	0	1	0	1	11	1	1	-0.75	-1	1	1	163	-1.75	-0.5	172	149.9	34.7	115	73	0	15.44
-0.25	-1.25	1	1	0	0	0	10	1	1	0	-0.5	0.5	0	178	-1	-0.5	21	128.5	25.5	100	57	0	15.44
-1.38	-0.5	-0.88	0	1	0	0	10	1	2	-1.25	-0.25	0.25	0	105	-0.25	-0.5	75	130.5	26.3	100	55	0	15.44
0.5	-1.13	1.63	1	0	0	0	11	0	1	0.25	0.5	0.5	0	75	-1	-0.25	170	130.5	26.3	109	69	0	15.44
0.13	0.13	0	0	0	0	0	11	0	1	0.25	-0.25	0.25	0	5	0.25	-0.25	170	133.2	27.4	95	43	0	15.44
-2	-1.63	-0.37	0	1	0	0	11	1	2	-1.75	-0.5	0.5	0	149	-1.5	-0.25	12	130	26.1	94	49	0	15.44
0.25	0	0.25	0	0	0	0	10	1	2	0.25	0	0	0	0	0	0	0	138.9	29.8	95	57	0	15.45
-1.38	-1	-0.38	0	1	0	0	14	1	1	-1.25	-0.25	0.25	0	174	-0.75	-0.5	160	155.6	37.4	97	60	0	15.45
-1.5	-1.25	-0.25	0	1	0	0	14	1	2	-1.25	-0.5	0.5	0	15	-0.75	-1	5	159.5	39.3	104	56	0	15.45
0.38	-0.63	1.01	1	0	0	0	8	0	1	0.25	0.25	0.25	0	95	-0.5	-0.25	180	126.7	24.8	88	62	0	15.45
-2.88	-3.63	0.75	0	1	0	0	17	0	1	-2.5	-0.75	0.75	0	5	-3	-1.25	180	176.8	48.3	117	70	0	15.45
-0.38	-1.13	0.75	0	0	0	0	11	1	2	0	-0.75	0.75	0	11	-0.75	-0.75	175	145	32.5	106	54	0	15.46
-0.5	-0.25	-0.25	0	1	0	0	7	0	2	-0.5	0	0	0	0	-0.25	0	0	116	20.8	78	51	0	15.46
-3.13	-3	-0.13	0	1	0	0	13	1	1	-3	-0.25	0.25	0	72	-2.75	-0.5	145	150.9	35.2	96	57	0	15.46
-0.88	-0.5	-0.38	0	1	0	1	8	0	2	-0.25	-1.25	1.25	1	175	0	-1	175	122.5	23.2	101	64	0	15.46
-4.25	-4	-0.25	0	1	0	0	11	0	2	-4	-0.5	0.5	0	14	-3.25	-1.5	163	136	28.6	111	72	0	15.46
-1.88	-2	0.12	0	1	0	0	8	1	1	-1.75	-0.25	0.25	0	131	-2	0	0	131.4	26.7	110	63	0	15.46
-0.13	0.38	-0.51	0	0	0	0	14	0	1	0.25	-0.75	0.75	0	180	0.75	-0.75	170	151.5	35.5	104	56	0	15.47
0.38	0.38	0	0	0	0	0	10	1	1	0.5	-0.25	0.25	0	165	0.5	-0.25	160	128.9	25.7	95	50	0	15.47
-5.25	-4.75	-0.5	0	1	0	1	10	0	2	-3.75	-3	3	1	175	-3.25	-3	5	138.8	29.8	92	56	0	15.47
-1.75	-0.75	-1	1	1	0	0	15	0	1	-1.5	-0.5	0.5	0	65	-0.5	-0.5	125	151.7	35.6	111	60	0	15.47
1	1.13	-0.13	0	0	1	0	8	0	2	1	0	0	0	0	1.25	-0.25	91	120.6	22.5	100	47	0	15.47
-0.38	-0.13	-0.25	0	0	0	0	9	0	1	-0.25	-0.25	0.25	0	108	0	-0.25	87	123.5	23.6	100	47	0	15.47
-0.25	0.5	-0.75	0	0	0	0	10	0	1	0	-0.5	0.5	0	175	0.5	0	0	123.5	23.6	117	56	0	15.47
-0.88	0.38	-1.26	1	1	0	0	10	0	2	-0.5	-0.75	0.75	0	180	0.75	-0.75	175	135	28.2	111	66	0	15.47
1.13	1	0.13	0	0	1	0	8	1	1	1.25	-0.25	0.25	0	40	1.25	-0.5	170	126.6	24.8	114	62	0	15.47
-1.38	0.38	-1.76	1	1	0	0	14	1	1	-1.25	-0.25	0.25	0	146	0.75	-0.75	177	148	33.9	103	56	0	15.48
0.13	0	0.13	0	0	0	0	9	1	1	0.25	-0.25	0.25	0	175	0.25	-0.5	175	130.1	26.2	104	63	0	15.48
-0.13	0.25	-0.38	0	0	0	0	10	0	1	0	-0.25	0.25	0	180	0.5	-0.5	5	136.4	28.8	100	58	0	15.48
-0.63	0.5	-1.13	1	1	0	0	13	1	2	-0.5	-0.25	0.25	0	135	0.75	-0.5	167	149.5	34.6	98	55	0	15.48
-0.63	-0.5	-0.13	0	1	0	0	8	0	1	-0.25	-0.75	0.75	0	100	-0.5	0	0	134	27.8	86	45	0	15.48
-0.13	-0.13	0	0	0	0	0	11	0	2	0.25	-0.75	0.75	0	168	0.25	-0.75	178	139.2	30	98	72	0	15.48
-0.88	-1.25	0.37	0	1	0	0	11	1	1	-0.75	-0.25	0.25	0	173	-1	-0.5	13	138.5	29.7	107	60	0	15.48
-1.75	-1.75	0	0	1	0	1	8	0	1	-1.25	-1	1	1	10	-1.5	-0.5	25	124.5	24	111	61	0	15.48
-4.13	-4	-0.13	0	1	0	0	12	1	2	-3.75	-0.75	0.75	0	179	-3.5	-1	169	152.9	36.2	117	64	0	15.48
-1.38	-0.88	-0.5	0	1	0	0	11	1	1	-1.25	-0.25	0.25	0	167	-0.75	-0.25	19	133.5	27.6	89	46	0	15.49
-1.38	-0.75	-0.63	0	1	0	1	9	0	1	-0.5	-1.75	1.75	1	5	0.25	-2	165	126.8	24.9	99	58	0	15.49
-6.75	-5.88	-0.87	0	1	0	1	15	1	1	-5.75	-2	2	1	8	-4.75	-2.25	179	169.5	44.5	111	69	0	15.49
-2.88	-1.25	-1.63	1	1	0	0	12	1	2	-2.75	-0.25	0.25	0	57	-1.25	0	0	147.5	33.7	113	67	0	15.49
0.13	-0.25	0.38	0	0	0	0	11	1	1	0.5	-0.75	0.75	0	6	0.25	-1	164	142.6	31.5	89	46	0	15.49
-0.38	-0.63	0.25	0	0	0	1	12	1	1	0.5	-1.75	1.75	1	170	0.5	-2.25	175	142.6	31.5	108	59	0	15.49
1.5	1.13	0.37	0	0	1	1	10	1	2	2.5	-2	2	1	179	1.5	-0.75	165	125.5	24.4	105	66	0	15.49
-1.75	-2.75	1	1	1	0	1	8	0	2	-1	-1.5	1.5	1	168	-2.25	-1	180	124.2	23.9	106	66	0	15.49
-1.13	-0.5	-0.63	0	1	0	0	10	1	2	-0.75	-0.75	0.75	0	1	0	-1	173	126	24.6	95	62	0	15.5
0.63	0.13	0.5	0	0	1	0	11	1	2	0.75	-0.25	0.25	0	10	0.25	-0.25	160	131.5	26.8	101	52	0	15.5
-1	-1.63	0.63	0	1	0	0	9	0	2	-1	0	0	0	0	-1	-1.25	175	117.5	21.4	109	61	0	15.5
-1	-1.25	0.25	0	1	0	0	10	1	2	-1	0	0	0	0	-1.25	0	0	131	26.6	87	51	0	15.5
-2.75	-2.25	-0.5	0	1	0	1	10	1	1	-2.25	-1	1	1	160	-2.25	0	0	140.5	30.6	99	61	0	15.5
-1.75	-1.88	0.13	0	1	0	0	11	1	2	-1.75	0	0	0	0	-1.75	-0.25	10	140.5	30.6	113	67	0	15.5
-0.5	-0.88	0.38	0	1	0	1	8	1	2	0	-1	1	1	170	-0.25	-1.25	0	122.6	23.3	98	55	0	15.5
0.25	0.25	0	0	0	0	0	8	0	1	0.25	0	0	0	0	0.25	0	0	119.4	22.1	104	62	0	15.5
-1.75	-1.63	-0.12	0	1	0	0	11	1	2	-1.5	-0.5	0.5	0	6	-1.25	-0.75	174	143	31.7	101	59	0	15.5
-0.88	-1	0.12	0	1	0	0	9	1	1	-0.75	-0.25	0.25	0	14	-0.75	-0.5	168	129.5	26	101	60	0	15.5
-3.75	-3.13	-0.62	0	1	0	1	13	1	2	-3	-1.5	1.5	1	1	-2	-2.25	174	158.6	39	96	64	0	15.5
-0.75	0.13	-0.88	0	1	0	0	13	1	2	-0.75	0	0	0	0	0.5	-0.75	153	145	32.6	103	53	0	15.51
-2.75	-2.88	0.13	0	1	0	0	16	1	2	-2.5	-0.5	0.5	0	87	-2.75	-0.25	94	159	39.2	110	63	0	15.51
-2.5	-3.25	0.75	0	1	0	0	11	1	1	-2.25	-0.5	0.5	0	170	-3.25	0	0	146.1	33.1	108	62	0	15.51
-2	-1.88	-0.12	0	1	0	0	10	0	1	-1.75	-0.5	0.5	0	180	-1.75	-0.25	175	135.8	28.6	116	73	0	15.51
0.63	0.38	0.25	0	0	1	0	9	0	2	0.75	-0.25	0.25	0	65	0.5	-0.25	180	124.4	24	116	65	0	15.51
0.5	0.63	-0.13	0	0	0	0	13	1	1	0.5	0	0	0	0	0.75	-0.25	2	151.5	35.6	94	51	0	15.51
-2.5	-1	-1.5	1	1	0	1	11	0	1	-2	-1	1	1	10	-0.75	-0.5	180	150	34.9	120	69	0	15.51
0.38	1	-0.62	0	0	0	0	12	0	1	0.25	0.25	0.25	0	105	0.75	0.5	100	150	34.9	108	62	0	15.51
-2.13	-2.38	0.25	0	1	0	0	9	1	1	-2	-0.25	0.25	0	175	-2.25	-0.25	5	131.2	26.7	109	52	0	15.51
0.63	0.75	-0.12	0	0	1	0	8	0	1	0.25	0.75	0.75	0	85	0.5	0.5	100	121.5	22.9	112	69	0	15.51
0.13	-0.5	0.63	0	0	0	0	12	1	1	0.25	-0.25	0.25	0	157	-0.25	-0.5	9	121.5	22.9	93	59	0	15.51
-0.88	-0.25	-0.63	0	1	0	0	10	0	1	-0.75	-0.25	0.25	0	10	0.25	-1	155	137.9	29.5	93	53	0	15.51
-0.38	-0.75	0.37	0	0	0	0	10	0	2	0	-0.75	0.75	0	170	-0.5	-0.5	170	136	28.7	111	69	0	15.52
-3.13	-1.88	-1.25	1	1	0	0	14	1	2	-3	-0.25	0.25	0	49	-1.75	-0.25	171	154	36.8	98	61	0	15.52
-1.5	-2.13	0.63	0	1	0	0	11	1	1	-1.5	0	0	0	0	-2	-0.25	156	139.5	30.2	116	63	0	15.52
0.63	0.5	0.13	0	0	1	0	7	0	2	0.25	0.75	0.75	0	110	1	-1	170	125.9	24.6	92	52	0	15.52
-1.5	-0.75	-0.75	0	1	0	0	9	0	1	-1.5	0	0	0	0	-0.5	-0.5	30	135.5	28.5	99	65	0	15.52
-2.5	-2.38	-0.12	0	1	0	0	11	1	2	-2.25	-0.5	0.5	0	7	-2	-0.75	177	142	31.3	95	63	0	15.52
-1.63	-0.75	-0.88	0	1	0	1	10	0	1	-0.75	-1.75	1.75	1	10	0	-1.5	180	136.2	28.8	92	57	0	15.53
0	3	-3	1	0	0	0	12	1	2	0	0	0	0	0	3.25	-0.5	10	159.5	39.5	111	68	0	15.53
-1.13	-1.25	0.12	0	1	0	1	11	0	1	0.25	-2.75	2.75	1	10	0.25	-3	3	122.5	23.3	112	59	0	15.53
-1	2.25	-3.25	1	1	0	1	9	0	2	-0.5	-1	1	1	180	2.5	-0.5	180	135	28.3	104	52	0	15.53
-0.38	-1	0.62	0	0	0	0	11	1	2	-0.25	-0.25	0.25	0	180	-0.75	-0.5	180	151.2	35.5	112	62	0	15.53
-2	-1.88	-0.12	0	1	0	0	14	1	1	-1.75	-0.5	0.5	0	40	-1.5	-0.75	175	151.6	35.7	103	60	0	15.53
-0.38	0.13	-0.51	0	0	0	0	11	0	2	-0.25	-0.25	0.25	0	24	0.25	-0.25	149	138.5	29.8	113	63	0	15.54
-1.38	0	-1.38	1	1	0	0	8	0	1	-1	-0.75	0.75	0	70	0	0	0	120.6	22.6	111	44	0	15.54
-3.38	-2.75	-0.63	0	1	0	1	9	1	1	-2.75	-1.25	1.25	1	5	-2.25	-1	175	143.5	32	103	62	0	15.54
-5.13	-4.25	-0.88	0	1	0	1	12	1	2	-4.5	-1.25	1.25	1	180	-3.25	-2	171	149	34.5	100	52	0	15.54
-3.63	-3.5	-0.13	0	1	0	0	13	1	2	-3.5	-0.25	0.25	0	180	-3.25	-0.5	165	157.6	38.6	112	59	0	15.54
1.25	0.5	0.75	0	0	1	0	7	0	2	1.5	-0.5	0.5	0	177	0.75	-0.5	155	114	20.2	89	66	0	15.54
0.75	0.38	0.37	0	0	1	0	8	1	1	0.75	0	0	0	0	0.5	-0.25	153	114	20.2	90	52	0	15.54
0	-1.25	1.25	1	0	0	0	13	1	2	0.25	-0.5	0.5	0	168	-1	-0.5	164	162.6	41.1	104	65	0	15.55
-2.63	-3	0.37	0	1	0	0	12	1	2	-2.5	-0.25	0.25	0	55	-2.75	-0.5	150	142.1	31.4	113	65	0	15.55
-0.13	-0.25	0.12	0	0	0	0	9	1	1	0	-0.25	0.25	0	78	-0.25	0	0	127.3	25.2	91	44	0	15.55
0.38	0.13	0.25	0	0	0	0	10	0	1	0.5	-0.25	0.25	0	175	0.25	-0.25	10	134.9	28.3	124	59	0	15.55
0	-0.13	0.13	0	0	0	0	9	0	1	0.25	-0.5	0.5	0	5	0.25	-0.75	175	140.5	30.7	99	64	0	15.55
-1.25	-2	0.75	0	1	0	1	14	1	2	-0.75	-1	1	1	175	-1.5	-1	180	165.5	42.6	108	66	0	15.55
-5.5	-5.63	0.13	0	1	0	1	13	1	2	-4.75	-1.5	1.5	1	180	-4.75	-1.75	170	151.5	35.7	96	68	0	15.55
-1.25	-0.25	-1	1	1	0	0	9	1	2	-1.25	0	0	0	0	0	-0.5	176	141.4	31.1	96	55	0	15.55
-0.88	-0.75	-0.13	0	1	0	0	11	1	1	-0.75	-0.25	0.25	0	65	-0.5	-0.5	158	147.4	33.8	119	69	0	15.56
-2	-2	0	0	1	0	0	16	1	1	-1.75	-0.5	0.5	0	178	-1.5	-1	5	174	47.1	112	68	0	15.56
-0.75	0.25	-1	1	1	0	0	8	0	1	-0.75	0	0	0	0	0.75	-1	175	117	21.3	92	55	0	15.56
-0.25	-0.88	0.63	0	0	0	0	10	1	1	0	-0.5	0.5	0	16	-0.5	-0.75	173	127	25.1	93	53	0	15.56
-0.25	0.25	-0.5	0	0	0	0	10	0	1	0	-0.5	0.5	0	5	0.5	-0.5	175	130	26.3	121	54	0	15.56
0.25	0	0.25	0	0	0	0	10	0	1	0.5	-0.5	0.5	0	180	0.25	-0.5	165	130	26.3	96	50	0	15.56
-0.88	-0.38	-0.5	0	1	0	1	11	0	1	-0.25	-1.25	1.25	1	170	0.5	-1.75	170	130	26.3	106	61	0	15.56
-0.75	-1.25	0.5	0	1	0	1	10	1	2	-0.25	-1	1	1	180	-0.75	-1	175	127.5	25.3	95	50	0	15.56
-3.25	-2.25	-1	1	1	0	0	10	0	2	-3	-0.5	0.5	0	160	-2	-0.5	20	128	25.5	111	67	0	15.56
-0.25	-0.75	0.5	0	0	0	0	9	1	1	0	-0.5	0.5	0	167	-0.25	-1	172	120.5	22.6	93	41	0	15.56
0.5	-0.75	1.25	1	0	0	0	12	0	2	0.75	-0.5	0.5	0	65	-0.5	-0.5	150	146.7	33.5	116	68	0	15.57
-0.5	-0.13	-0.37	0	1	0	0	8	1	2	-0.25	-0.5	0.5	0	165	0	-0.25	10	122.6	23.4	107	57	0	15.57
-1.25	0.5	-1.75	1	1	0	0	14	1	2	-1	-0.5	0.5	0	175	1	-1	10	155.8	37.8	120	67	0	15.57
-1	-1	0	0	1	0	1	9	0	2	-1	-1	1	1	-1	-1	-1	-1	138.1	29.7	103	67	0	15.57
-2.25	-0.75	-1.5	1	1	0	0	7	0	2	-2	-0.5	0.5	0	175	-0.75	0	0	132.4	27.3	98	59	0	15.57
-2.5	-2.5	0	0	1	0	0	14	0	2	-2.25	-0.5	0.5	0	171	-2.25	-0.5	2	156	37.9	105	63	0	15.57
-4.13	-4.63	0.5	0	1	0	0	13	1	2	-4	-0.25	0.25	0	6	-4.25	-0.75	169	146	33.2	111	59	0	15.58
0.38	0.25	0.13	0	0	0	0	9	1	1	0.5	-0.25	0.25	0	63	0.25	0	17	129.2	26	96	49	0	15.58
-0.25	-0.38	0.13	0	0	0	1	8	1	1	0.25	-1	1	1	107	0.25	-1.25	84	115	20.6	86	50	0	15.58
0.5	0.5	0	0	0	0	0	8	1	1	0.5	0	0	0	0	0.5	0	0	115	20.6	90	53	0	15.58
-3.88	-3.13	-0.75	0	1	0	0	12	1	2	-3.75	-0.25	0.25	0	175	-3	-0.25	7	141.3	31.1	111	60	0	15.58
-1.63	-1.75	0.12	0	1	0	1	12	0	1	-1	-1.25	1.25	1	5	-0.5	-2.5	5	139	30.1	121	81	0	15.58
-1	-1	0	0	1	0	1	11	1	2	-1	-1	1	1	-1	-1	-1	-1	145.1	32.8	117	66	0	15.58
-0.13	-0.38	0.25	0	0	0	0	8	1	2	0	-0.25	0.25	0	39	-0.25	-0.25	29	120.7	22.7	105	55	0	15.58
-1.25	-1.38	0.13	0	1	0	0	16	1	1	-1	-0.5	0.5	0	177	-1	-0.75	166	166.5	43.2	105	55	0	15.58
-4.5	-3.5	-1	1	1	0	0	14	0	1	-4.25	-0.5	0.5	0	160	-3	-1	176	154.5	37.2	109	55	0	15.58
-0.5	0	-0.5	0	1	0	0	8	1	1	-0.25	-0.5	0.5	0	161	0.25	-0.5	173	118	21.7	108	59	0	15.58
-4.75	-4.38	-0.37	0	1	0	0	18	1	2	-4.75	0	0	0	0	-4.25	-0.25	149	161	40.4	101	60	0	15.59
-0.38	-0.5	0.12	0	0	0	0	10	1	2	-0.25	-0.25	0.25	0	158	-0.25	-0.5	178	132.1	27.2	97	57	0	15.59
2.63	1.5	1.13	1	0	1	1	9	0	2	3.5	-1.75	1.75	1	180	2.25	-1.5	175	122	23.2	110	67	0	15.59
-3.5	-3.63	0.13	0	1	0	1	11	0	2	-3	-1	1	1	174	-2.75	-1.75	6	145.5	33	119	67	0	15.59
-0.88	-0.25	-0.63	0	1	0	1	12	0	1	0.5	-2.75	2.75	1	170	1	-2.5	175	143.5	32.1	108	59	0	15.59
-1.88	-2.13	0.25	0	1	0	0	11	0	1	-1.5	-0.75	0.75	0	6	-1.75	-0.75	2	141	31	99	62	0	15.59
0.25	-0.13	0.38	0	0	0	0	11	0	1	0.5	-0.5	0.5	0	169	0	-0.25	7	141	31	113	61	0	15.59
-1.88	-1.5	-0.38	0	1	0	1	8	0	1	-1.25	-1.25	1.25	1	10	-0.75	-1.5	5	122.5	23.4	99	58	0	15.59
-1.25	-2.38	1.13	1	1	0	0	10	0	1	-1	-0.5	0.5	0	10	-2.25	-0.25	10	122.5	23.4	99	59	0	15.59
0.25	0.25	0	0	0	0	0	10	0	1	0.25	0	0	0	0	0.5	-0.5	150	122.5	23.4	107	62	0	15.59
-0.75	-1	0.25	0	1	0	0	11	1	2	-0.5	-0.5	0.5	0	162	-0.75	-0.5	8	136.6	29.1	109	62	0	15.6
-0.13	-0.25	0.12	0	0	0	0	9	1	2	0	-0.25	0.25	0	155	-0.25	0	0	132.3	27.3	97	70	0	15.6
-3.63	-3	-0.63	0	1	0	1	14	0	2	-2.75	-1.75	1.75	1	12	-2.25	-1.5	172	149.8	35	104	66	0	15.6
-2.25	-3.25	1	1	1	0	1	9	1	1	-1.5	-1.5	1.5	1	177	-2.5	-1.5	169	130.1	26.4	103	63	0	15.6
0	0.5	-0.5	0	0	0	0	10	1	2	0	0	0	0	0	0.75	-0.5	175	126.6	25	100	54	0	15.6
0.5	0.25	0.25	0	0	0	0	10	0	1	0.75	-0.5	0.5	0	180	0.5	-0.5	150	133.5	27.8	116	64	0	15.6
0.63	0.5	0.13	0	0	1	0	7	0	1	0.5	0.25	0.25	0	95	0.25	0.5	100	123	23.6	111	61	0	15.6
-1.5	-0.5	-1	1	1	0	0	11	0	1	-1.25	-0.5	0.5	0	170	-0.25	-0.5	180	150	35.1	114	59	0	15.6
0.5	-1.63	2.13	1	0	0	0	13	0	1	0.75	-0.5	0.5	0	175	-1.5	-0.25	1	145	32.8	107	52	0	15.6
-0.25	-0.63	0.38	0	0	0	0	10	0	2	0	-0.5	0.5	0	25	-0.5	-0.25	40	134.2	28.1	108	57	0	15.6
-7	-6.13	-0.87	0	1	0	0	13	1	2	-6.75	-0.5	0.5	0	170	-5.75	-0.75	170	147.4	33.9	104	62	0	15.6
-2.88	0.13	-3.01	1	1	0	0	10	1	1	-2.5	-0.75	0.75	0	6	0.5	-0.75	165	137.5	29.5	107	56	0	15.6
0.63	0.88	-0.25	0	0	1	0	8	0	1	0.25	0.75	0.75	0	110	0.5	0.75	95	119	22.1	83	52	0	15.61
1.13	0.88	0.25	0	0	1	0	8	0	2	1.25	-0.25	0.25	0	4	1.25	-0.75	3	124	24	110	65	0	15.61
0.13	0	0.13	0	0	0	0	10	0	2	0.5	-0.75	0.75	0	180	0.5	-1	180	140.7	30.9	103	56	1	15.61
-0.75	-0.13	-0.62	0	1	0	0	16	0	1	-0.5	-0.5	0.5	0	180	0	-0.25	165	165	42.5	121	77	1	15.61
-2.75	-2.38	-0.37	0	1	0	0	12	1	2	-2.5	-0.5	0.5	0	96	-2.25	-0.25	125	140	30.6	100	55	0	15.61
-0.5	0.63	-1.13	1	1	0	0	8	0	2	-0.5	0	0	0	0	0.75	-0.25	4	115.7	20.9	101	56	0	15.61
-0.13	0.25	-0.38	0	0	0	0	7	1	2	0	-0.25	0.25	0	165	0.5	-0.5	10	118.7	22	107	65	0	15.61
-0.38	0	-0.38	0	0	0	0	11	0	1	0	-0.75	0.75	0	155	0.75	-1.5	175	149.5	34.9	114	72	0	15.62
-0.25	-0.38	0.13	0	0	0	0	8	1	1	-0.25	0	0	0	0	-0.25	-0.25	35	121.1	22.9	106	66	0	15.62
-0.25	0	-0.25	0	0	0	0	9	1	1	-0.25	0	0	0	0	0	0	0	132.7	27.5	101	60	0	15.62
0.13	0.88	-0.75	0	0	0	1	9	0	2	1	-1.75	1.75	1	5	1.75	-1.75	10	131	26.8	107	56	0	15.62
-2.25	-2.25	0	0	1	0	0	10	1	1	-2	-0.5	0.5	0	180	-2	-0.5	171	136.5	29.1	105	66	0	15.62
-1.13	-1.38	0.25	0	1	0	0	11	1	1	-1	-0.25	0.25	0	170	-1.25	-0.25	15	141.1	31.1	113	54	0	15.62
-3.25	-2	-1.25	1	1	0	0	8	1	1	-3.25	0	0	0	0	-2	0	0	126	24.8	105	51	0	15.62
3.5	4.13	-0.63	0	0	1	1	11	1	2	4.25	-1.5	1.5	1	169	4.75	-1.25	18	126	24.8	90	53	0	15.62
-1.75	-2.88	1.13	1	1	0	1	11	1	1	-1	-1.5	1.5	1	9	-2.25	-1.25	1	139.5	30.4	106	66	0	15.62
-6	-6.13	0.13	0	1	0	0	12	1	2	-5.75	-0.5	0.5	0	10	-6	-0.25	175	144.9	32.8	102	59	0	15.62
0.5	-0.13	0.63	0	0	0	0	16	0	2	0.75	-0.5	0.5	0	84	0	-0.25	134	158	39	107	66	0	15.62
-0.13	-0.25	0.12	0	0	0	0	8	1	2	0	-0.25	0.25	0	178	0	-0.5	172	129.5	26.2	101	52	0	15.62
-0.75	0	-0.75	0	1	0	0	11	0	2	-0.75	0	0	0	0	0.25	-0.5	25	129.5	26.2	110	64	0	15.62
0.88	1	-0.12	0	0	1	0	7	1	2	1	-0.25	0.25	0	175	1.25	-0.5	170	124.2	24.1	101	54	0	15.62
0.38	-0.13	0.51	0	0	0	0	8	1	1	0.75	-0.75	0.75	0	170	0.25	-0.75	175	129	26	98	56	0	15.62
-3.25	-2.75	-0.5	0	1	0	0	15	1	2	-3	-0.5	0.5	0	117	-2.75	0	0	159	39.5	102	58	0	15.62
0.75	0.13	0.62	0	0	1	0	9	1	1	1	-0.5	0.5	0	87	0.25	-0.25	20	127.5	25.4	102	55	0	15.62
0.25	0.63	-0.38	0	0	0	0	7	0	1	0.25	0	0	0	0	0.75	-0.25	10	120	22.5	89	60	0	15.63
0.38	0.63	-0.25	0	0	0	0	9	0	1	0.25	0.25	0.25	0	75	0.25	0.75	95	120	22.5	102	61	0	15.63
-0.13	-0.13	0	0	0	0	0	11	1	1	0.25	-0.75	0.75	0	159	1	-2.25	2	128	25.6	108	51	0	15.63
-3	-1.13	-1.87	1	1	0	0	16	1	1	-3	0	0	0	0	-0.75	-0.75	166	154.5	37.3	95	59	0	15.63
-1.13	-1.25	0.12	0	1	0	0	8	1	1	-1	-0.25	0.25	0	178	-1	-0.5	19	125.2	24.5	102	69	0	15.63
-0.25	-0.88	0.63	0	0	0	0	8	1	1	-0.25	0	0	0	0	-0.75	-0.25	116	125.2	24.5	105	60	0	15.63
-0.75	-0.13	-0.62	0	1	0	0	11	1	1	-0.5	-0.5	0.5	0	161	0.25	-0.75	140	135.5	28.7	103	61	0	15.63
-1.25	-0.38	-0.87	0	1	0	0	9	0	1	-1	-0.5	0.5	0	95	-0.25	-0.25	180	125.7	24.7	105	62	0	15.63
0.5	0.63	-0.13	0	0	0	0	8	0	1	0.75	-0.5	0.5	0	175	0.75	-0.25	178	117	21.4	108	52	0	15.63
0.25	0	0.25	0	0	0	0	8	0	1	0.25	0	0	0	0	0	0	0	120.5	22.7	99	65	0	15.63
0.25	0.75	-0.5	0	0	0	0	8	0	2	0.25	0	0	0	0	0.75	0	0	122.6	23.5	95	59	0	15.63
-0.13	-0.25	0.12	0	0	0	0	10	1	2	0	-0.25	0.25	0	167	0	-0.5	166	143.5	32.2	105	57	0	15.64
-1	-0.63	-0.37	0	1	0	0	10	1	1	-1	0	0	0	0	-0.25	-0.75	159	135	28.5	100	63	0	15.64
-0.63	-1.13	0.5	0	1	0	0	10	0	2	-0.5	-0.25	0.25	0	175	-1	-0.25	180	137.1	29.4	97	56	0	15.64
-8.5	-9.75	1.25	1	1	0	0	14	1	1	-8.25	-0.5	0.5	0	173	-9.5	-0.5	162	158.7	39.4	104	59	0	15.64
-5.75	-4.88	-0.87	0	1	0	1	13	0	2	-5	-1.5	1.5	1	4	-4.25	-1.25	172	160.5	40.3	106	61	0	15.64
-4.13	-4.25	0.12	0	1	0	0	9	1	2	-4	-0.25	0.25	0	153	-4	-0.5	2	132.1	27.3	107	64	0	15.64
-5	-3.38	-1.62	1	1	0	1	13	0	1	-4	-2	2	1	175	-2.75	-1.25	175	150	35.2	115	69	0	15.64
-5.05	-5.05	0	0	1	0	0	13	0	1	-4.8	-0.5	0.5	0	100	-4.8	-0.5	5	148.5	34.5	120	68	0	15.64
0	-0.5	0.5	0	0	0	1	13	1	1	0.5	-1	1	1	5		-1	170	148.5	34.5	90	48	0	15.64
0	0	0	0	0	0	0	10	0	1	0.25	-0.5	0.5	0	165	0.25	-0.5	180	128.9	26	95	61	0	15.65
-0.38	0.38	-0.76	0	0	0	0	10	0	1	-0.25	-0.25	0.25	0	85	0.75	-0.75	135	143	32	86	46	0	15.65
-0.63	0	-0.63	0	1	0	0	8	1	2	-0.5	-0.25	0.25	0	110	0.25	-0.5	70	122.8	23.6	95	48	0	15.65
-8.63	-6.63	-2	1	1	0	1	19	0	2	-7.5	-2.25	2.25	1	10	-5.5	-2.25	170	169	44.7	115	71	1	15.65
-8.63	-6.63	-2	1	1	0	1	20	0	2	-7.5	-2.25	2.25	1	10	-5.5	-2.25	170	169	44.7	115	71	1	15.65
-1.25	-0.63	-0.62	0	1	0	0	14	0	1	-1	-0.5	0.5	0	40	-0.5	-0.25	180	150.6	35.5	96	56	0	15.65
-1.63	-1.63	0	0	1	0	0	12	0	1	-1.5	-0.25	0.25	0	4	-1.5	-0.25	175	145.2	33	96	60	0	15.65
0.13	0	0.13	0	0	0	0	8	0	1	0.5	-0.75	0.75	0	178	0.5	-1	173	122	23.3	111	52	0	15.65
-2.38	-2	-0.38	0	1	0	0	12	1	1	-2.25	-0.25	0.25	0	158	-2	0	0	143.4	32.2	111	50	0	15.66
0.5	-0.13	0.63	0	0	0	0	8	0	1	0.5	0	0	0	0	0	-0.25	171	120.4	22.7	104	51	0	15.66
1.75	2.63	-0.88	0	0	1	1	10	1	2	2.5	-1.5	1.5	1	166	4.25	-3.25	178	133	27.7	95	58	0	15.66
-0.63	-0.25	-0.38	0	1	0	0	8	1	2	-0.25	-0.75	0.75	0	5	0	-0.5	180	129.1	26.1	103	54	0	15.66
-2.5	-1.75	-0.75	0	1	0	0	14	1	1	-2.25	-0.5	0.5	0	178	-1.5	-0.5	8	167.6	44	111	62	0	15.66
0.25	0.13	0.12	0	0	0	0	8	1	1	0.5	-0.5	0.5	0	77	0.25	-0.25	58	117.7	21.7	97	51	0	15.66
-2.75	-2.25	-0.5	0	1	0	0	11	1	2	-2.75	0	0	0	0	-2	-0.5	177	147.1	33.9	117	73	0	15.67
0.13	0.13	0	0	0	0	0	9	0	2	0.25	-0.25	0.25	0	180	0.25	-0.25	5	118.5	22	108	64	0	15.67
-0.38	-0.38	0	0	0	0	0	10	1	2	-0.25	-0.25	0.25	0	171	-0.25	-0.25	12	131.5	27.1	101	61	0	15.67
0.63	0.63	0	0	0	1	0	8	1	2	0.75	-0.25	0.25	0	108	0.75	-0.25	99	128.8	26	104	54	0	15.67
-2.88	-2.63	-0.25	0	1	0	1	11	0	2	-2.25	-1.25	1.25	1	180	-2.25	-0.75	175	149	34.8	107	65	0	15.67
-1.88	-1.13	-0.75	0	1	0	1	8	1	2	-1	-1.75	1.75	1	170	-0.25	-1.75	20	124.5	24.3	100	61	0	15.68
0.5	0.38	0.12	0	0	0	0	8	1	1	0.75	-0.5	0.5	0	180	0.5	-0.25	10	124.5	24.3	106	62	0	15.68
0.38	0.88	-0.5	0	0	0	0	11	1	1	0.75	-0.75	0.75	0	5	1.25	-0.75	180	143.3	32.2	110	57	0	15.68
-0.13	0	-0.13	0	0	0	0	9	0	1	0	-0.25	0.25	0	16	0.25	-0.5	1	126.5	25.1	117	65	0	15.69
0.13	0.38	-0.25	0	0	0	0	9	1	1	0.25	-0.25	0.25	0	28	0.75	-0.75	158	126.5	25.1	115	60	0	15.69
0	-1.13	1.13	1	0	0	0	13	0	1	0.25	-0.5	0.5	0	165	-0.75	-0.75	180	143.5	32.3	92	59	0	15.69
-0.88	-0.13	-0.75	0	1	0	0	9	0	2	-0.75	-0.25	0.25	0	1	0.25	-0.75	2	127	25.3	110	52	0	15.69
1.25	1.5	-0.25	0	0	1	0	9	1	1	1.25	0	0	0	0	1.5	0	0	132.4	27.5	101	62	0	15.69
-0.75	-1	0.25	0	1	0	0	13	1	2	-0.5	-0.5	0.5	0	172	-0.75	-0.5	176	148.5	34.6	93	53	0	15.69
-1.88	0.38	-2.26	1	1	0	0	14	1	2	-1.75	-0.25	0.25	0	162	0.75	-0.75	177	148.5	34.6	92	61	0	15.69
-0.5	-0.38	-0.12	0	1	0	0	9	0	2	-0.25	-0.5	0.5	0	165	0	-0.75	5	133.1	27.8	90	52	0	15.69
0.5	0.63	-0.13	0	0	0	0	8	0	1	0.5	0	0	0	0	0.75	-0.25	149	125.7	24.8	107	50	0	15.7
-1.63	-1.5	-0.13	0	1	0	0	12	1	2	-1.25	-0.75	0.75	0	170	-1.25	-0.5	175	152.7	36.6	116	75	0	15.7
-5.5	-5.63	0.13	0	1	0	1	13	1	2	-5	-1	1	1	2	-5.25	-0.75	176	156	38.2	101	53	0	15.7
-2.75	-2	-0.75	0	1	0	0	9	0	2	-2.5	-0.5	0.5	0	95	-2	0	0	120.5	22.8	94	58	0	15.7
-2.63	-2.75	0.12	0	1	0	0	11	1	1	-2.5	-0.25	0.25	0	5	-2.5	-0.5	10	141.4	31.4	116	74	0	15.7
-2.5	-2.13	-0.37	0	1	0	0	14	1	2	-2.25	-0.5	0.5	0	4	-2	-0.25	129	153.9	37.2	103	73	0	15.71
-0.88	-0.13	-0.75	0	1	0	0	9	1	2	-0.75	-0.25	0.25	0	175	0	-0.25	28	117	21.5	91	47	0	15.71
-2	-2.88	0.88	0	1	0	0	12	1	2	-2	0	0	0	0	-2.75	-0.25	40	125.4	24.7	99	57	0	15.71
0.75	0.63	0.12	0	0	1	0	10	1	1	1	-0.5	0.5	0	175	1	-0.75	5	138.2	30	111	56	0	15.71
-3.5	-3.13	-0.37	0	1	0	0	11	1	1	-3.5	0	0	0	0	-3	-0.25	41	144.5	32.8	89	54	0	15.71
-0.13	-1.25	1.12	1	0	0	0	11	0	1	0.25	-0.75	0.75	0	170	-0.75	-1	175	131.1	27	103	52	0	15.71
-1.88	-0.38	-1.5	1	1	0	0	13	0	1	-1.75	-0.25	0.25	0	65	0.25	-1.25	170	148.4	34.6	106	64	0	15.71
0.63	0.75	-0.12	0	0	1	0	8	0	1	0.5	0.25	0.25	0	75	0.75	0	0	114.5	20.6	103	62	0	15.71
-0.88	-0.25	-0.63	0	1	0	0	11	1	1	-0.75	-0.25	0.25	0	2	0	-0.5	12	140	30.8	100	46	0	15.71
0.38	0.5	-0.12	0	0	0	0	7	0	1	0.5	-0.25	0.25	0	75	0.75	-0.5	75	121.5	23.2	98	56	0	15.72
-0.63	-0.75	0.12	0	1	0	0	10	1	1	-0.5	-0.25	0.25	0	20	-0.75	0	0	134.9	28.6	112	63	0	15.72
-4	-3.25	-0.75	0	1	0	0	13	1	2	-3.75	-0.5	0.5	0	170	-3	-0.5	165	155.9	38.2	111	62	0	15.72
0.25	-0.13	0.38	0	0	0	0	10	0	2	0.25	0	0	0	0	0.25	-0.75	160	144.9	33	108	54	0	15.72
0.25	-0.38	0.63	0	0	0	0	10	0	1	0.5	-0.5	0.5	0	84	-0.25	-0.25	11	147.5	34.2	110	69	0	15.72
-1.75	-2.88	1.13	1	1	0	0	12	0	1	-1.5	-0.5	0.5	0	10	-2.5	-0.75	135	153	36.8	120	59	0	15.72
-2	-1.13	-0.87	0	1	0	0	10	1	2	-1.75	-0.5	0.5	0	10	-0.75	-0.75	175	125.6	24.8	102	62	0	15.72
0.25	0.38	-0.13	0	0	0	0	10	0	2	0.5	-0.5	0.5	0	20	0.75	-0.75	145	132.5	27.6	102	63	0	15.72
-3.13	-2.5	-0.63	0	1	0	0	16	1	2	-2.75	-0.75	0.75	0	55	-2	-1	10	158.5	39.5	119	61	0	15.72
-1	-0.75	-0.25	0	1	0	0	11	1	2	-0.75	-0.5	0.5	0	178	-0.25	-1	169	139.5	30.6	113	50	0	15.72
0.88	1	-0.12	0	0	1	0	7	1	2	1	-0.25	0.25	0	6	1.25	-0.5	162	121.2	23.1	91	46	0	15.73
-0.13	-0.13	0	0	0	0	0	11	0	1	0	-0.25	0.25	0	170	0	-0.25	179	142.2	31.8	111	54	0	15.73
1.38	1.25	0.13	0	0	1	0	7	0	2	1.75	-0.75	0.75	0	180	1.75	-1	175	119.6	22.5	83	55	0	15.73
-0.13	-0.88	0.75	0	0	0	0	9	1	2	0.25	-0.75	0.75	0	166	-0.5	-0.75	178	124.8	24.5	106	53	0	15.73
-0.88	-1.63	0.75	0	1	0	0	11	1	2	-0.5	-0.75	0.75	0	179	-1.5	-0.25	76	141.5	31.5	91	55	0	15.73
-4.75	-4.75	0	0	1	0	1	19	1	1	-4.25	-1	1	1	13	-4	-1.5	173	155	37.8	101	59	0	15.73
-4.75	-4.75	0	0	1	0	1	20	1	1	-4.25	-1	1	1	13	-4	-1.5	173	155	37.8	101	59	0	15.73
-4.75	-4.75	0	0	1	0	1	20	1	1	-4.25	-1	1	1	13	-4	-1.5	173	155	37.8	101	59	0	15.73
0	-0.63	0.63	0	0	0	0	8	0	1	0.25	-0.5	0.5	0	180	-0.5	-0.25	145	123.5	24	91	57	0	15.74
0.75	1	-0.25	0	0	1	0	9	1	1	1	-0.5	0.5	0	17	1.25	-0.5	178	129.5	26.4	104	66	0	15.74
-1.75	-2.25	0.5	0	1	0	0	14	0	2	-1.75	0	0	0	0	-2	-0.5	5	159.8	40.2	120	77	0	15.74
-2	-2.75	0.75	0	1	0	1	13	1	1	-1.5	-1	1	1	5	-2	-1.5	175	140.1	30.9	101	51	0	15.74
-2.38	-2	-0.38	0	1	0	0	15	0	1	-2	-0.75	0.75	0	4	-1.75	-0.5	179	159	39.8	123	64	0	15.74
-1.75	-2	0.25	0	1	0	0	9	0	2	-1.5	-0.5	0.5	0	20	-1.75	-0.5	25	145	33.1	104	50	0	15.74
-1	0.13	-1.13	1	1	0	0	11	0	2	-0.75	-0.5	0.5	0	20	0.5	-0.75	165	145	33.1	112	71	0	15.74
-1.38	-1.13	-0.25	0	1	0	0	11	1	2	-1	-0.75	0.75	0	81	-0.75	-0.75	0	141	31.3	105	62	0	15.74
-0.13	-0.38	0.25	0	0	0	0	9	1	1	0	-0.25	0.25	0	173	-0.25	-0.25	16	125	24.6	106	59	0	15.74
0.38	-0.5	0.88	0	0	0	0	8	1	1	0.5	-0.25	0.25	0	20	-0.25	-0.5	5	120.6	22.9	103	50	0	15.74
-1.38	-3	1.62	1	1	0	0	16	1	1	-1.25	-0.25	0.25	0	38	-2.75	-0.5	174	153.5	37.1	114	54	0	15.75
0	0.38	-0.38	0	0	0	0	18	0	1	0.25	-0.5	0.5	0	150	0.5	-0.25	50	180.5	51.3	105	65	0	15.75
-2.25	-3.38	1.13	1	1	0	0	9	0	2	-2.25	0	0	0	0	-3.25	-0.25	148	125.5	24.8	102	49	0	15.75
-0.5	-0.38	-0.12	0	1	0	1	9	1	2	0	-1	1	1	2	0.5	-1.75	173	125.5	24.8	100	48	0	15.75
-0.88	-0.38	-0.5	0	1	0	0	8	0	1	-0.5	-0.75	0.75	0	175	0	-0.75	20	128.5	26	116	65	0	15.75
-0.38	-0.38	0	0	0	0	0	7	1	1	-0.25	-0.25	0.25	0	160	-0.25	-0.25	72	119.8	22.6	97	51	0	15.75
0	0	0	0	0	0	0	7	0	2	0	0	0	0	0	0	0	0	128	25.8	96	55	0	15.75
-1.38	-0.75	-0.63	0	1	0	1	10	1	1	-0.75	-1.25	1.25	1	170	0.25	-2	175	127.5	25.6	95	49	0	15.75
-7.38	-7.38	0	0	1	0	1	11	1	2	-6.75	-1.25	1.25	1	177	-6.25	-2.25	164	144.1	32.7	112	60	0	15.75
-3	-3.63	0.63	0	1	0	0	14	0	1	-2.75	-0.5	0.5	0	174	-3.25	-0.75	175	149.5	35.2	115	63	0	15.75
-2.75	0.38	-3.13	1	1	0	0	14	0	2	-2.75	0	0	0	0	0.5	-0.25	167	148	34.5	111	60	0	15.75
-4	-4.25	0.25	0	1	0	0	11	1	2	-4	0	0	0	0	-4	-0.5	170	146.7	33.9	98	54	0	15.75
-0.25	-0.38	0.13	0	0	0	0	12	1	2	-0.25	0	0	0	0	0	-0.75	165	148.2	34.6	111	62	0	15.75
0	0.13	-0.13	0	0	0	0	8	1	2	0.25	-0.5	0.5	0	15	0.25	-0.25	165	124.7	24.5	99	56	0	15.76
-7.13	-6.5	-0.63	0	1	0	1	11	0	2	-5.5	-3.25	3.25	1	165	-5	-3	180	133.3	28	108	71	0	15.76
-0.25	0	-0.25	0	0	0	0	13	1	2	-0.25	0	0	0	0	0.25	-0.5	170	156.1	38.4	96	57	0	15.76
-4.13	-4.13	0	0	1	0	1	13	0	2	-3	-2.25	2.25	1	1	-3	-2.25	179	150.5	35.7	99	53	0	15.76
-2.5	-2.63	0.13	0	1	0	0	13	1	2	-2.25	-0.5	0.5	0	30	-2	-1.25	165	157.1	38.9	108	73	0	15.76
-1	-0.5	-0.5	0	1	0	0	11	1	2	-0.75	-0.5	0.5	0	147	0	-1	163	137.5	29.8	102	51	0	15.76
-1.5	-1.13	-0.37	0	1	0	0	12	0	2	-1.25	-0.5	0.5	0	10	-0.75	-0.75	180	147.3	34.2	103	60	0	15.76
-6.5	-5.25	-1.25	1	1	0	0	12	0	2	-6.25	-0.5	0.5	0	175	-5	-0.5	5	139.1	30.5	99	54	0	15.76
-1.25	-1.38	0.13	0	1	0	0	9	1	1	-1.25	0	0	0	0	-1.25	-0.25	40	135.4	28.9	113	58	0	15.76
0.88	0.88	0	0	0	1	0	7	0	2	0.75	0.25	0.25	0	75	0.75	0.25	130	121.3	23.2	104	53	0	15.77
-3.75	-3.88	0.13	0	1	0	0	12	0	1	-3.75	0	0	0	0	-3.75	-0.25	155	144	32.7	92	47	0	15.77
-1.13	-0.38	-0.75	0	1	0	0	11	1	2	-1	-0.25	0.25	0	176	-0.25	-0.25	11	137	29.6	105	60	0	15.77
-1.5	-1.5	0	0	1	0	0	16	1	1	-1.5	0	0	0	0	-1.5	0	0	176.8	49.3	119	70	0	15.77
-0.75	-0.5	-0.25	0	1	0	0	8	1	1	-0.75	0	0	0	0	-0.25	-0.5	154	121.8	23.4	110	60	0	15.77
-0.25	-0.63	0.38	0	0	0	0	11	0	2	-0.25	0	0	0	0	-0.5	-0.25	165	155	37.9	109	71	0	15.78
6.25	6.75	-0.5	0	0	1	1	11	1	1	7.5	-2.5	2.5	1	177	8.25	-3	169	133.7	28.2	95	59	0	15.78
-0.25	0.5	-0.75	0	0	0	0	12	1	1	0	-0.5	0.5	0	171	0.75	-0.5	172	139.5	30.7	99	65	0	15.78
-1.88	-1.88	0	0	1	0	0	13	1	1	-1.75	-0.25	0.25	0	171	-1.75	-0.25	10	140.4	31.1	98	64	0	15.78
-2.38	-4.38	2	1	1	0	0	8	1	1	-2.25	-0.25	0.25	0	10	-4.25	-0.25	159	121	23.1	109	70	0	15.78
-2.63	-2.5	-0.13	0	1	0	0	11	1	2	-2.5	-0.25	0.25	0	133	-2.5	0	0	132.5	27.7	82	45	0	15.78
-1	0.5	-1.5	1	1	0	0	10	1	2	-1	0	0	0	0	0.5	0	0	137.2	29.7	113	70	0	15.78
0	0	0	0	0	0	0	7	1	1	0	0	0	0	0	0.25	-0.5	65	122.3	23.6	110	60	0	15.78
-1	-1.5	0.5	0	1	0	0	14	0	2	-1	0	0	0	0	-1.5	0	0	156	38.4	97	67	0	15.78
-0.13	-0.13	0	0	0	0	0	10	0	2	0	-0.25	0.25	0	5	0.25	-0.75	20	136.5	29.4	99	67	0	15.78
-0.88	-0.25	-0.63	0	1	0	0	9	1	2	-0.75	-0.25	0.25	0	78	0	-0.5	92	141.5	31.6	89	49	0	15.78
-0.38	0.13	-0.51	0	0	0	1	8	0	2	0.25	-1.25	1.25	1	180	1	-1.75	4	114.8	20.8	105	56	0	15.78
0	0	0	0	0	0	0	8	1	2	0.25	-0.5	0.5	0	21	0.25	-0.5	5	121.5	23.3	107	49	0	15.78
1	0.88	0.12	0	0	1	0	8	0	2	1.25	-0.5	0.5	0	165	1	-0.25	170	121.5	23.3	97	67	0	15.78
-0.13	0.5	-0.63	0	0	0	1	11	0	2	0.5	-1.25	1.25	1	175	1	-1	5	148.7	34.9	99	40	0	15.78
-3.75	-4.13	0.38	0	1	0	1	15	1	2	-3.25	-1	1	1	178	-3.75	-0.75	177	145.9	33.6	87	56	0	15.78
-1.75	-1.88	0.13	0	1	0	0	11	0	2	-1.5	-0.5	0.5	0	60	-1.75	-0.25	160	130.3	26.8	102	66	0	15.79
-1.13	-1	-0.13	0	1	0	0	10	1	2	-1	-0.25	0.25	0	124	-1	0	0	142.6	32.1	107	64	0	15.79
0	0	0	0	0	0	0	8	0	1	0.25	-0.5	0.5	0	10	0.5	-1	5	122	23.5	115	63	0	15.79
0.5	1.13	-0.63	0	0	0	0	7	0	1	0.75	-0.5	0.5	0	17	1.25	-0.25	169	117.5	21.8	104	59	0	15.79
-0.25	0.13	-0.38	0	0	0	0	8	1	1	0	-0.5	0.5	0	4	0.25	-0.25	8	117.5	21.8	97	45	0	15.79
0.38	-0.25	0.63	0	0	0	0	8	0	2	0.5	-0.25	0.25	0	178	0	-0.5	13	117.5	21.8	118	75	0	15.79
-0.13	0	-0.13	0	0	0	0	7	1	1	0	-0.25	0.25	0	154	0.25	-0.5	177	119.1	22.4	105	62	0	15.79
-1	1.25	-2.25	1	1	0	0	13	1	1	-0.75	-0.5	0.5	0	10	1.5	-0.5	165	146.3	33.8	119	67	0	15.79
-0.88	-0.38	-0.5	0	1	0	0	11	1	1	-0.5	-0.75	0.75	0	170	0	-0.75	170	134.8	28.7	114	50	0	15.79
-0.25	-0.38	0.13	0	0	0	0	8	1	1	-0.25	0	0	0	0	-0.25	-0.25	5	124.8	24.6	102	65	0	15.79
-1.13	-1	-0.13	0	1	0	1	10	1	1	-0.5	-1.25	1.25	1	8	-0.25	-1.5	173	138.5	30.3	100	57	0	15.8
-0.25	0.25	-0.5	0	0	0	0	10	0	2	0	-0.5	0.5	0	155	0.5	-0.5	150	125.3	24.8	97	45	0	15.8
-0.5	-3	2.5	1	1	0	0	13	0	2	-0.5	0	0	0	0	-3	0	0	148	34.6	111	65	0	15.8
0.5	0.5	0	0	0	0	0	10	1	2	0.75	-0.5	0.5	0	180	0.75	-0.5	171	130	26.7	91	58	0	15.8
-2.75	-0.5	-2.25	1	1	0	0	8	0	1	-2.75	0	0	0	0	-0.25	-0.5	175	119.6	22.6	109	66	0	15.8
0.38	0.38	0	0	0	0	0	8	0	1	0.25	0.25	0.25	0	95	0.25	0.25	55	118	22	99	60	0	15.8
-0.63	-0.38	-0.25	0	1	0	0	8	1	2	-0.5	-0.25	0.25	0	3	-0.25	-0.25	150	129.5	26.5	91	54	0	15.8
-0.25	-0.13	-0.12	0	0	0	1	17	0	1	0.25	-1	1	1	10	0.25	-0.75	5	158.5	39.7	109	58	0	15.8
0.13	-0.13	0.26	0	0	0	0	7	0	2	0.25	-0.25	0.25	0	50	0	-0.25	75	115	20.9	90	43	0	15.8
0.25	0.63	-0.38	0	0	0	0	7	0	2	0.25	0	0	0	0	0.75	-0.25	130	115	20.9	80	48	0	15.8
-5.38	-4.38	-1	1	1	0	1	13	0	2	-4.75	-1.25	1.25	1	170	-3.5	-1.75	5	148.6	34.9	106	66	0	15.8
-2.5	-1.38	-1.12	1	1	0	0	13	1	1	-2.25	-0.5	0.5	0	18	-1	-0.75	160	153	37	94	60	0	15.81
-1	-1.25	0.25	0	1	0	0	8	1	1	-0.75	-0.5	0.5	0	127	-1.25	0	0	121.4	23.3	95	61	0	15.81
-2.88	-2.75	-0.13	0	1	0	1	8	0	1	-2.25	-1.25	1.25	1	9	-2.25	-1	172	126	25.1	112	71	0	15.81
-0.25	-0.38	0.13	0	0	0	0	9	1	2	-0.25	0	0	0	0	-0.25	-0.25	177	127	25.5	106	65	0	15.81
-3.38	-0.63	-2.75	1	1	0	0	14	1	1	-3.25	-0.25	0.25	0	36	-0.25	-0.75	125	149	35.1	106	61	0	15.81
-1.63	-1.63	0	0	1	0	0	12	1	1	-1.5	-0.25	0.25	0	170	-1.5	-0.25	10	151.1	36.1	119	52	0	15.81
-1.5	-0.88	-0.62	0	1	0	1	8	0	1	-1	-1	1	1	10	-0.25	-1.25	160	121.9	23.5	108	53	0	15.81
-0.5	-1.13	0.63	0	1	0	0	11	1	2	-0.25	-0.5	0.5	0	167	-1	-0.25	148	141.8	31.8	107	56	0	15.82
-3.88	-4.13	0.25	0	1	0	0	12	1	2	-3.5	-0.75	0.75	0	175	-3.5	-1.25	3	140	31	106	66	0	15.82
-1.88	-2.88	1	1	1	0	1	12	0	2	-0.5	-2.75	2.75	1	180	-1.25	-3.25	165	140	31	100	54	0	15.82
0	0.25	-0.25	0	0	0	0	10	0	1	0.25	-0.5	0.5	0	165	0.5	-0.5	180	134	28.4	110	57	0	15.82
0.5	0.63	-0.13	0	0	0	0	7	0	2	0.5	0	0	0	0	0.75	-0.25	65	119	22.4	114	84	0	15.82
0.5	0.63	-0.13	0	0	0	1	8	0	2	1	-1	1	1	175	0.25	0.75	90	119	22.4	95	58	0	15.82
-3.75	-3.38	-0.37	0	1	0	0	15	1	1	-3.5	-0.5	0.5	0	1	-3	-0.75	171	157	39	113	71	0	15.82
-0.38	-0.88	0.5	0	0	0	0	10	0	1	0	-0.75	0.75	0	180	-0.5	-0.75	175	133.5	28.2	98	58	0	15.82
-2.25	-2.13	-0.12	0	1	0	0	16	0	1	-2	-0.5	0.5	0	15	-2	-0.25	161	168.8	45.1	122	70	0	15.83
-0.38	0.13	-0.51	0	0	0	0	10	0	2	-0.25	-0.25	0.25	0	170	0.25	-0.25	165	133	28	118	69	0	15.83
-3	-3.38	0.38	0	1	0	0	15	1	2	-2.75	-0.5	0.5	0	34	-2.75	-1.25	156	162.5	41.8	105	73	0	15.83
0.13	0.38	-0.25	0	0	0	0	11	1	1	0.5	-0.75	0.75	0	98	0.5	-0.25	171	145.9	33.7	110	59	0	15.83
1	0.13	0.87	0	0	1	0	12	0	1	1.25	-0.5	0.5	0	108	0.25	-0.25	150	138.8	30.5	111	58	0	15.83
-0.13	0.38	-0.51	0	0	0	0	10	0	1	0.25	-0.75	0.75	0	175	1	-1.25	5	136.5	29.5	87	50	0	15.83
0	0	0	0	0	0	0	10	0	2	0.25	-0.5	0.5	0	6	0.25	-0.5	168	136.5	29.5	108	63	0	15.83
-5	-5	0	0	1	0	0	16	1	1	-5	0	0	0	0	-4.75	-0.5	22	171	46.3	107	59	0	15.83
-5	-2.88	-2.12	1	1	0	0	16	1	2	-4.75	-0.5	0.5	0	172	-2.5	-0.75	14	161.5	41.3	113	66	0	15.83
0.25	0.25	0	0	0	0	0	8	0	2	0.5	-0.5	0.5	0	165	0.5	-0.5	5	121.3	23.3	90	57	0	15.84
-4.25	-4.25	0	0	1	0	0	13	0	2	-4	-0.5	0.5	0	20	-4	-0.5	10	154.5	37.8	113	65	0	15.84
-4.88	-5.75	0.87	0	1	0	0	16	1	2	-4.5	-0.75	0.75	0	168	-5	-1.5	166	157.5	39.3	109	68	0	15.84
-0.38	1.13	-1.51	1	0	0	0	13	0	1	-0.25	-0.25	0.25	0	170	1.25	-0.25	170	143	32.4	105	49	0	15.84
0.25	0	0.25	0	0	0	0	9	1	1	0.5	-0.5	0.5	0	5	0.5	-1	175	122.3	23.7	104	47	0	15.85
-1.75	-1.63	-0.12	0	1	0	0	10	0	2	-1.5	-0.5	0.5	0	167	-1.25	-0.75	1	131	27.2	107	69	0	15.85
-1.25	0.13	-1.38	1	1	0	0	10	0	2	-1.25	0	0	0	0	0.5	-0.75	5	148.6	35	117	61	0	15.85
-5.25	-5.38	0.13	0	1	0	0	15	1	1	-5	-0.5	0.5	0	48	-5	-0.75	1	176	49.1	119	69	0	15.85
0.88	0.88	0	0	0	1	0	8	1	2	1	-0.25	0.25	0	161	1.25	-0.75	6	114	20.6	96	54	0	15.85
-2	-1.75	-0.25	0	1	0	0	11	0	2	-1.75	-0.5	0.5	0	10	-1.5	-0.5	25	136.4	29.5	106	48	0	15.86
-2.38	-2.25	-0.13	0	1	0	0	12	1	2	-2.25	-0.25	0.25	0	164	-2.25	0	0	138	30.2	94	58	0	15.86
-0.63	-0.75	0.12	0	1	0	0	8	1	1	-0.5	-0.25	0.25	0	118	-0.5	-0.5	165	119.9	22.8	107	56	0	15.86
-4.63	-4.38	-0.25	0	1	0	0	14	1	2	-4.5	-0.25	0.25	0	30	-4.25	-0.25	150	159.4	40.3	117	66	0	15.86
-2.75	-1	-1.75	1	1	0	0	13	1	2	-2.5	-0.5	0.5	0	179	-0.5	-1	1	156	38.6	92	54	0	15.86
-2.5	-1.25	-1.25	1	1	0	0	16	0	2	-2.5	0	0	0	0	-1.25	0	0	157	39.1	120	79	0	15.86
-0.38	0.13	-0.51	0	0	0	0	7	0	2	-0.25	-0.25	0.25	0	15	0.25	-0.25	90	118.3	22.2	90	50	0	15.86
0.13	-0.13	0.26	0	0	0	0	8	1	1	0.25	-0.25	0.25	0	144	0	-0.25	65	123	24	101	59	0	15.86
0	0.5	-0.5	0	0	0	0	9	1	1	0.25	-0.5	0.5	0	166	0.5	0	0	123	24	98	47	0	15.86
-1	-0.38	-0.62	0	1	0	0	7	0	1	-0.75	-0.5	0.5	0	168	-0.25	-0.25	75	112	19.9	114	50	0	15.86
-0.25	-0.25	0	0	0	0	0	9	0	2	-0.25	0	0	0	0	-0.25	0	0	130.7	27.1	105	64	0	15.86
-0.13	-1	0.87	0	0	0	0	8	0	1	0.25	-0.75	0.75	0	180	-0.5	-1	5	129	26.4	103	60	0	15.86
0.63	0.63	0	0	0	1	0	10	0	2	0.75	-0.25	0.25	0	37	0.75	-0.25	132	134.5	28.7	115	69	0	15.86
-0.5	-0.13	-0.37	0	1	0	0	8	0	1	-0.25	-0.5	0.5	0	175	0	-0.25	75	123.5	24.2	103	54	0	15.87
-1.5	-0.88	-0.62	0	1	0	0	12	0	2	-1.5	0	0	0	0	-0.75	-0.25	165	150	35.7	118	64	0	15.87
-0.5	-0.63	0.13	0	1	0	1	9	1	1	0	-1	1	1	8	0	-1.25	2	137.5	30	102	62	0	15.87
-0.5	-0.63	0.13	0	1	0	1	8	1	2	0.25	-1.5	1.5	1	171	0	-1.25	165	124	24.4	94	62	0	15.87
-1.38	-1.88	0.5	0	1	0	0	10	1	1	-1.25	-0.25	0.25	0	7	-1.75	-0.25	175	128	26	110	55	0	15.87
0.63	0.75	-0.12	0	0	1	0	7	0	1	0.25	0.75	0.75	0	50	0.5	0.5	110	111.7	19.8	108	71	0	15.87
-0.5	-1.13	0.63	0	1	0	0	10	1	1	-0.5	0	0	0	0	-1	-0.25	10	127.5	25.8	95	53	0	15.87
0	-0.63	0.63	0	0	0	0	8	0	2	0.25	-0.5	0.5	0	170	-0.25	-0.75	15	134	28.5	111	57	0	15.87
0.25	-0.38	0.63	0	0	0	0	9	1	2	0.25	0	0	0	0	-0.25	-0.25	49	125.5	25	102	61	0	15.87
-1.38	-2.63	1.25	1	1	0	0	12	0	2	-1.25	-0.25	0.25	0	160	-2.5	-0.25	145	153.5	37.4	114	68	0	15.87
-1.25	1.13	-2.38	1	1	0	0	17	0	1	-1	-0.5	0.5	0	178	1.25	-0.25	10	168	44.8	99	62	0	15.87
-1.75	-0.63	-1.12	1	1	0	1	9	0	1	-1.25	-1	1	1	155	-0.25	-0.75	5	126	25.2	99	49	0	15.87
-1.88	-2.25	0.37	0	1	0	0	14	1	1	-1.75	-0.25	0.25	0	5	-2	-0.5	5	172.8	47.4	121	62	0	15.87
-2.25	-2	-0.25	0	1	0	0	10	1	2	-2	-0.5	0.5	0	5	-1.75	-0.5	170	142.2	32.1	94	51	0	15.87
-2.38	-0.88	-1.5	1	1	0	0	14	0	2	-2.25	-0.25	0.25	0	140	-0.75	-0.25	15	166.1	43.8	124	65	0	15.88
-0.63	-2.5	1.87	1	1	0	1	11	1	1	0	-1.25	1.25	1	173	-2	-1	165	137	29.8	103	60	0	15.88
-0.38	-0.88	0.5	0	0	0	0	10	1	1	0	-0.75	0.75	0	175	-0.25	-1.25	2	139.5	30.9	90	61	0	15.88
-4	-6.38	2.38	1	1	0	1	10	0	1	-3.25	-1.5	1.5	1	180	-6	-0.75	75	145	33.4	94	51	0	15.89
-1.75	-1.38	-0.37	0	1	0	1	11	1	2	-2.25	1	1	1	175	-2	1.25	5	152.4	36.9	103	60	0	15.89
-1.25	-1.5	0.25	0	1	0	0	9	1	2	-1.25	0	0	0	0	-1.25	-0.5	168	132.5	27.9	106	56	0	15.89
0.63	0.5	0.13	0	0	1	0	9	0	2	0.75	-0.25	0.25	0	8	0.5	0	0	129.1	26.5	101	58	0	15.9
-4.5	-5.5	1	1	1	0	1	15	1	2	-4	-1	1	1	174	-5	-1	165	149	35.3	90	59	0	15.9
-4.38	-4.75	0.37	0	1	0	1	11	1	2	-3.5	-1.75	1.75	1	167	-4	-1.5	12	158.4	39.9	116	63	0	15.9
-1.5	-1.63	0.13	0	1	0	0	9	1	1	-1.5	0	0	0	0	-1.5	-0.25	170	128.1	26.1	106	61	0	15.91
-6.25	-6.13	-0.12	0	1	0	0	16	0	1	-6	-0.5	0.5	0	175	-5.75	-0.75	175	169.5	45.7	132	69	0	15.91
-1	-0.88	-0.12	0	1	0	0	9	0	1	-1	0	0	0	0	-0.75	-0.25	15	129.8	26.8	109	51	0	15.91
-0.25	0.5	-0.75	0	0	0	0	11	0	1	0	-0.5	0.5	0	6	0.75	-0.5	153	139.6	31	86	66	0	15.91
-1.13	-0.38	-0.75	0	1	0	0	9	1	2	-1	-0.25	0.25	0	40	-0.25	-0.25	150	127.6	25.9	104	54	0	15.91
1	-1.75	2.75	1	0	1	1	10	0	2	0.25	1.5	1.5	1	75	-1.5	-0.5	170	131	27.3	111	66	0	15.91
-0.13	0.13	-0.26	0	0	0	0	8	0	1	0	-0.25	0.25	0	10	0.5	-0.75	155	120.5	23.1	98	52	0	15.91
-5.5	-5.13	-0.37	0	1	0	1	11	1	1	-5	-1	1	1	170	-4.75	-0.75	5	147.9	34.8	103	57	0	15.91
-2.75	-2.25	-0.5	0	1	0	0	11	0	2	-2.5	-0.5	0.5	0	180	-2	-0.5	175	138	30.3	93	60	0	15.91
-1.63	-1	-0.63	0	1	0	0	8	1	1	-1.5	-0.25	0.25	0	12	-0.75	-0.5	155	122.3	23.8	112	60	0	15.91
0.88	1	-0.12	0	0	1	0	9	0	1	1	-0.25	0.25	0	168	1.25	-0.5	168	135	29	121	69	0	15.91
0.5	0.25	0.25	0	0	0	0	9	0	1	0.25	0.5	0.5	0	95	0.25	0	0	130.5	27.1	86	49	0	15.91
0.13	0	0.13	0	0	0	0	11	1	2	0.25	-0.25	0.25	0	116	0	0	0	130.5	27.1	94	62	0	15.91
-2.38	-1.75	-0.63	0	1	0	0	14	0	1	-2.25	-0.25	0.25	0	180	-1.5	-0.5	150	164	42.8	112	66	0	15.91
-1.5	-1.5	0	0	1	0	0	8	0	2	-1.25	-0.5	0.5	0	77	-1.25	-0.5	97	121	23.3	106	64	0	15.91
1.38	-0.88	2.26	1	0	1	0	10	0	2	1.75	-0.75	0.75	0	138	-0.75	-0.25	18	128.3	26.2	100	63	0	15.92
0.13	0.25	-0.12	0	0	0	0	9	0	1	0.25	-0.25	0.25	0	170	0.5	-0.5	10	131.2	27.4	111	57	0	15.92
-3.5	-2.38	-1.12	1	1	0	0	10	1	2	-3.25	-0.5	0.5	0	13	-1.75	-1.25	177	139.1	30.8	105	54	0	15.92
-4.5	-4.63	0.13	0	1	0	0	10	0	2	-4.25	-0.5	0.5	0	175	-4.25	-0.75	165	145.5	33.7	100	56	0	15.92
-2.63	-3	0.37	0	1	0	0	15	1	1	-2.25	-0.75	0.75	0	180	-2.75	-0.5	173	145.5	33.7	116	76	0	15.92
-1.88	-2.63	0.75	0	1	0	0	8	0	1	-1.5	-0.75	0.75	0	177	-2.25	-0.75	13	121.5	23.5	116	67	0	15.92
1	0.63	0.37	0	0	1	1	10	1	2	1.5	-1	1	1	172	1	-0.75	173	129.5	26.7	108	55	0	15.92
-2.63	-1.13	-1.5	1	1	0	0	16	1	2	-2.5	-0.25	0.25	0	32	-0.75	-0.75	148	155.5	38.5	97	59	0	15.92
-3.13	-3.63	0.5	0	1	0	0	13	0	1	-3	-0.25	0.25	0	155	-3.25	-0.75	175	158.5	40	118	72	0	15.92
-1.25	-1.38	0.13	0	1	0	0	10	1	2	-1	-0.5	0.5	0	180	-1	-0.75	180	141.1	31.7	108	64	0	15.92
-3.38	-3.38	0	0	1	0	0	12	1	1	-3.25	-0.25	0.25	0	133	-3.25	-0.25	28	155.7	38.6	119	62	0	15.92
1.13	1	0.13	0	0	1	0	8	1	2	1.25	-0.25	0.25	0	25	1.5	-1	10	130.7	27.2	103	56	0	15.92
-5	-5.5	0.5	0	1	0	0	13	1	2	-4.75	-0.5	0.5	0	164	-4.5	-2	2	158.1	39.8	115	52	0	15.92
-0.13	-0.13	0	0	0	0	0	8	1	1	0	-0.25	0.25	0	171	0	-0.25	165	126.3	25.4	105	48	0	15.92
-2	-2.13	0.13	0	1	0	1	10	0	1	-1.5	-1	1	1	170	-1.5	-1.25	180	129	26.5	114	74	0	15.92
-0.13	0.13	-0.26	0	0	0	0	8	1	2	0.25	-0.75	0.75	0	152	0.25	-0.25	173	122.5	23.9	90	53	0	15.93
-3	-3.5	0.5	0	1	0	0	10	1	1	-2.75	-0.5	0.5	0	179	-3.25	-0.5	167	135.4	29.2	113	63	0	15.93
-1.5	-1.5	0	0	1	0	0	10	1	2	-1.5	0	0	0	0	-1.5	0	0	128.5	26.3	84	51	0	15.93
-2.25	-3.38	1.13	1	1	0	0	13	1	1	-2	-0.5	0.5	0	169	-3	-0.75	156	152	36.8	97	59	0	15.93
-3.38	-3.38	0	0	1	0	0	11	0	2	-3	-0.75	0.75	0	9	-3	-0.75	172	137	29.9	114	62	0	15.93
-0.13	0	-0.13	0	0	0	0	11	0	2	0	-0.25	0.25	0	90	0.25	-0.5	125	142.6	32.4	132	85	0	15.93
-0.25	-0.13	-0.12	0	0	0	1	11	1	2	0.25	-1	1	1	9	0.25	-0.75	165	145	33.5	107	57	0	15.93
-0.38	-0.25	-0.13	0	0	0	1	11	1	2	0.25	-1.25	1.25	1	174	0.25	-1	173	127	25.7	101	66	0	15.93
-3.88	-3.5	-0.38	0	1	0	0	13	1	1	-3.75	-0.25	0.25	0	179	-3.25	-0.5	153	160.4	41	104	61	0	15.94
-1.13	-0.75	-0.38	0	1	0	0	14	0	1	-0.75	-0.75	0.75	0	5	-0.5	-0.5	175	160.4	41	106	57	0	15.94
-0.38	0.13	-0.51	0	0	0	0	10	0	1	-0.25	-0.25	0.25	0	165	0.25	-0.25	175	125.5	25.1	101	54	0	15.94
-0.13	-0.88	0.75	0	0	0	1	9	1	1	0.75	-1.75	1.75	1	180	-0.25	-1.25	175	131.6	27.6	110	59	0	15.94
-0.13	0	-0.13	0	0	0	0	10	0	1	0	-0.25	0.25	0	33	0	0	0	133	28.2	108	64	0	15.94
-5	-5.38	0.38	0	1	0	1	14	1	2	-4.5	-1	1	1	172	-4.75	-1.25	171	155.6	38.6	101	66	0	15.94
-1.25	-0.13	-1.12	1	1	0	0	10	1	1	-1.25	0	0	0	0	0	-0.25	155	134.4	28.8	116	75	0	15.94
-0.88	-1.13	0.25	0	1	0	0	9	0	1	-0.75	-0.25	0.25	0	147	-1	-0.25	5	141	31.7	100	54	0	15.94
-2.25	-1.75	-0.5	0	1	0	0	15	1	1	-2	-0.5	0.5	0	32	-1.5	-0.5	159	170.4	46.3	118	66	0	15.95
0.38	0.25	0.13	0	0	0	0	12	0	1	0.75	-0.75	0.75	0	75	0.25	0	0	151.7	36.7	100	69	0	15.95
-0.5	0.25	-0.75	0	1	0	0	13	0	1	-0.5	0	0	0	0	0.25	0	0	151.7	36.7	109	56	0	15.95
0.25	0	0.25	0	0	0	0	9	0	2	0.5	-0.5	0.5	0	95	0.25	-0.5	86	132.5	28	103	54	0	15.95
0.13	0	0.13	0	0	0	0	9	0	2	0.25	-0.25	0.25	0	5	0	0	0	136	29.5	95	59	0	15.95
-4.13	-5.13	1	1	1	0	1	13	1	2	-2.25	-3.75	3.75	1	10	-3.25	-3.75	180	161.1	41.4	117	69	0	15.95
-0.63	-1.25	0.62	0	1	0	0	9	0	2	-0.5	-0.25	0.25	0	5	-1.25	0	0	142.5	32.4	100	61	0	15.96
-2.25	-0.75	-1.5	1	1	0	0	9	0	2	-2.25	0	0	0	0	-0.75	0	0	135.5	29.3	122	61	0	15.96
-0.88	-1.13	0.25	0	1	0	0	10	1	2	-0.75	-0.25	0.25	0	30	-1	-0.25	166	145.1	33.6	113	60	0	15.96
-0.88	0.13	-1.01	1	1	0	0	12	1	2	-0.75	-0.25	0.25	0	70	0.25	-0.25	149	145.1	33.6	94	51	0	15.96
-0.13	0	-0.13	0	0	0	0	9	1	1	0	-0.25	0.25	0	28	0.25	-0.5	152	134.8	29	97	62	0	15.96
0.13	0.63	-0.5	0	0	0	0	9	1	1	0.25	-0.25	0.25	0	30	0.75	-0.25	145	134.1	28.7	111	59	0	15.96
-2.88	-3.13	0.25	0	1	0	0	13	1	2	-2.5	-0.75	0.75	0	7	-2.75	-0.75	166	154.5	38.1	101	52	0	15.96
-2.63	-2.75	0.12	0	1	0	1	13	0	2	-2	-1.25	1.25	1	2	-2	-1.5	174	154.5	38.1	97	48	0	15.96
1.13	1	0.13	0	0	1	0	7	1	1	1.5	-0.75	0.75	0	5	1.5	-1	5	130.3	27.1	104	64	0	15.96
0.63	0.25	0.38	0	0	1	1	8	1	2	1.25	-1.25	1.25	1	176	1	-1.5	169	128.1	26.2	117	63	0	15.97
0.38	0.63	-0.25	0	0	0	0	8	1	1	0.5	-0.25	0.25	0	162	1	-0.75	8	115.5	21.3	96	59	0	15.97
-4.88	-5.25	0.37	0	1	0	0	10	1	2	-4.5	-0.75	0.75	0	155	-5	-0.5	1	135	29.1	93	59	0	15.97
-1.63	-1.63	0	0	1	0	0	10	0	2	-1.5	-0.25	0.25	0	180	-1.5	-0.25	145	135	29.1	102	59	0	15.97
-1	-1.38	0.38	0	1	0	1	12	1	2	-0.5	-1	1	1	16	-1	-0.75	163	135	29.1	114	62	0	15.97
-3.38	-1.63	-1.75	1	1	0	1	11	0	2	-0.25	-6.25	6.25	1	175	-0.5	-2.25	5	142	32.2	101	48	0	15.97
-2.25	-2.63	0.38	0	1	0	0	9	1	1	-2.25	0	0	0	0	-2.5	-0.25	175	131.7	27.7	107	60	0	15.97
-1	-1	0	0	1	0	1	17	0	2	-1	-1	1	1	-1	-1	-1	-1	165.6	43.8	119	79	0	15.97
0.13	0	0.13	0	0	0	0	9	1	2	0.5	-0.75	0.75	0	15	0.25	-0.5	170	135.9	29.5	95	51	0	15.97
0.63	-0.63	1.26	1	0	1	0	9	0	2	0.5	0.25	0.25	0	15	-0.5	-0.25	170	125.6	25.2	87	40	0	15.97
-0.25	-1	0.75	0	0	0	0	12	0	1	0	-0.5	0.5	0	170	-0.75	-0.5	45	140.2	31.4	102	60	0	15.97
-0.63	-0.38	-0.25	0	1	0	0	10	1	2	-0.5	-0.25	0.25	0	143	-0.25	-0.25	174	134.5	28.9	110	50	0	15.98
0.63	0.13	0.5	0	0	1	0	7	1	1	1	-0.75	0.75	0	107	0.25	-0.25	152	114.1	20.8	104	50	0	15.98
0.25	0.38	-0.13	0	0	0	0	8	1	2	0.5	-0.5	0.5	0	175	0.5	-0.25	5	120.5	23.2	97	52	0	15.98
-1.63	-1.38	-0.25	0	1	0	0	9	1	1	-1.5	-0.25	0.25	0	90	-1.25	-0.25	87	120.5	23.2	103	60	0	15.98
-1.88	0.75	-2.63	1	1	0	0	12	0	2	-1.5	-0.75	0.75	0	175	1	-0.5	170	142.4	32.4	95	62	0	15.98
-2	-2.38	0.38	0	1	0	0	13	1	2	-1.75	-0.5	0.5	0	176	-2	-0.75	3	146.5	34.3	94	48	0	15.98
0.25	0.13	0.12	0	0	0	0	7	1	1	0.25	0	0	0	0	0.25	-0.25	180	127.3	25.9	104	46	0	15.98
0	-0.38	0.38	0	0	0	0	7	0	2	0.25	-0.5	0.5	0	175	0	-0.75	15	121	23.4	103	62	0	15.98
-0.5	-1.13	0.63	0	1	0	0	8	1	1	-0.5	0	0	0	0	-1	-0.25	140	121	23.4	106	62	0	15.98
-0.88	-1	0.12	0	1	0	0	9	1	2	-0.75	-0.25	0.25	0	1	-0.5	-1	176	121	23.4	96	69	0	15.98
0.63	0.5	0.13	0	0	1	0	10	0	1	1	-0.75	0.75	0	175	1	-1	180	121	23.4	82	59	0	15.98
-1.13	-0.75	-0.38	0	1	0	0	14	0	1	-0.75	-0.75	0.75	0	10	-0.5	-0.5	165	155	38.4	105	63	1	15.98
0.25	0.38	-0.13	0	0	0	1	10	0	2	0.75	-1	1	1	175	1.25	-1.75	180	134	28.7	111	65	0	15.98
-1.75	-1.75	0	0	1	0	0	9	0	1	-1.5	-0.5	0.5	0	5	-1.75	0	0	126.8	25.7	93	55	0	15.98
-3.88	-4.38	0.5	0	1	0	1	13	1	1	-2.5	-2.75	2.75	1	174	-3	-2.75	167	145.2	33.7	117	62	0	15.98
-0.38	0.25	-0.63	0	0	0	0	7	1	1	-0.25	-0.25	0.25	0	39	0.25	0	0	117.3	22	104	51	0	15.99
0	0	0	0	0	0	0	8	0	1	0.25	-0.5	0.5	0	178	0.25	-0.5	1	122	23.8	111	61	0	15.99
1.13	0	1.13	1	0	1	0	11	1	1	1.25	-0.25	0.25	0	145	0.25	-0.5	175	137.2	30.1	93	55	0	15.99
-1.25	-2.25	1	1	1	0	0	10	1	1	-1	-0.5	0.5	0	149	-2	-0.5	175	134.9	29.1	98	54	0	15.99
-2.5	-3.75	1.25	1	1	0	0	12	1	1	-2.25	-0.5	0.5	0	25	-3.25	-1	165	143	32.7	100	54	0	15.99
-1.38	-0.75	-0.63	0	1	0	1	12	1	2	-0.75	-1.25	1.25	1	3	0	-1.5	175	133.5	28.5	93	50	0	15.99
-0.25	0.38	-0.63	0	0	0	0	12	0	1	-0.25	0	0	0	0	0.5	-0.25	155	139	30.9	92	58	0	15.99
-0.5	-0.25	-0.25	0	1	0	0	9	0	1	-0.5	0	0	0	0	0	-0.5	175	122.5	24	112	62	0	15.99
-8.38	-5.63	-2.75	1	1	0	0	20	0	1	-8.25	-0.25	0.25	0	47	-5.5	-0.25	180	170.5	46.5	101	57	0	16
-3.25	-3.38	0.13	0	1	0	1	12	0	2	-2.5	-1.5	1.5	1	5	-2.75	-1.25	175	146	34.1	120	69	0	16
0.13	0.25	-0.12	0	0	0	0	11	0	2	0.5	-0.75	0.75	0	175	0.25	0	0	123.5	24.4	100	59	0	16
-2.38	-2.38	0	0	1	0	0	9	0	2	-2	-0.75	0.75	0	170	-2	-0.75	180	119.9	23	106	64	0	16
-2.13	-3.63	1.5	1	1	0	1	14	0	1	-1.5	-1.25	1.25	1	5	-3.5	-0.25	155	157.9	39.9	109	51	0	16
-3	-1.75	-1.25	1	1	0	0	17	0	2	-2.75	-0.5	0.5	0	175	-1.5	-0.5	170	166	44.1	99	57	0	16
-1.25	-0.88	-0.37	0	1	0	0	8	1	2	-1	-0.5	0.5	0	178	-0.25	-1.25	4	120.4	23.2	97	56	0	16
-1.25	1	-2.25	1	1	0	0	12	0	2	-1.25	0	0	0	0	1.25	-0.5	179	157.3	39.6	116	64	0	16
-1	-1	0	0	1	0	1	12	0	1	-1	-1	1	1	-1	-1	-1	-1	138.5	30.7	109	58	0	16
-1.13	-1.88	0.75	0	1	0	1	18	1	1	-0.5	-1.25	1.25	1	177	-1	-1.75	176	173	47.9	104	59	1	16
-2.75	-2.25	-0.5	0	1	0	0	14	0	2	-2.5	-0.5	0.5	0	180	-2.25	0	0	155.5	38.7	142	88	0	16
-2.13	-1.5	-0.63	0	1	0	0	16	0	1	-2	-0.25	0.25	0	35	-1.25	-0.5	154	169.9	46.2	123	72	0	16
0.13	0.63	-0.5	0	0	0	0	7	1	1	0.5	-0.75	0.75	0	178	1.25	-1.25	5	122.2	23.9	101	58	0	16
0	-0.88	0.88	0	0	0	0	13	0	2	0	0	0	0	0	-0.75	-0.25	167	156.1	39	99	57	0	16.01
-0.5	-1.25	0.75	0	1	0	0	10	0	2	-0.5	0	0	0	0	-1.25	0	0	134.6	29	118	60	0	16.01
-0.38	0	-0.38	0	0	0	0	13	0	1	-0.25	-0.25	0.25	0	160	0	0	0	140.5	31.6	118	69	0	16.01
-1.88	-1.75	-0.13	0	1	0	0	10	1	1	-1.5	-0.75	0.75	0	169	-1.5	-0.5	179	136.2	29.7	104	69	0	16.01
-2.25	-2.88	0.63	0	1	0	1	9	0	1	-1.75	-1	1	1	180	-2.25	-1.25	5	135.5	29.4	90	55	0	16.01
-0.38	-0.38	0	0	0	0	0	8	1	1	-0.25	-0.25	0.25	0	165	-0.25	-0.25	65	121.4	23.6	106	58	0	16.01
-3.88	-3.75	-0.13	0	1	0	1	10	1	2	-3.25	-1.25	1.25	1	180	-3	-1.5	170	137.1	30.1	100	56	0	16.01
-1.25	-1.38	0.13	0	1	0	1	10	0	2	-0.75	-1	1	1	165	-1	-0.75	165	142	32.3	114	53	0	16.02
-4.5	-4.38	-0.12	0	1	0	0	14	0	2	-4.25	-0.5	0.5	0	5	-3.75	-1.25	170	170	46.3	130	78	0	16.02
-0.88	-3	2.12	1	1	0	0	14	0	1	-0.75	-0.25	0.25	0	20	-2.75	-0.5	5	153.4	37.7	96	53	0	16.02
-2.25	-2.25	0	0	1	0	0	10	1	2	-2	-0.5	0.5	0	143	-2	-0.5	10	132.9	28.3	103	63	0	16.02
0.63	0.75	-0.12	0	0	1	0	8	0	1	0.5	0.25	0.25	0	85	0.5	0.5	75	118.5	22.5	97	52	0	16.02
-0.75	-0.13	-0.62	0	1	0	0	8	1	1	-0.75	0	0	0	0	0	-0.25	15	123.9	24.6	107	57	0	16.02
0.13	0.75	-0.62	0	0	0	0	14	0	2	0.25	-0.25	0.25	0	8	1	-0.5	2	155	38.5	103	50	0	16.02
-4.75	-4.5	-0.25	0	1	0	1	11	1	1	-4.25	-1	1	1	173	-4	-1	165	143.5	33	104	70	0	16.03
-1.5	-1.5	0	0	1	0	1	7	1	2	0.25	-3.5	3.5	1	175	0.25	-3.5	5	124.9	25	97	58	0	16.03
-4.38	-5	0.62	0	1	0	0	13	1	2	-4	-0.75	0.75	0	180	-4.75	-0.5	160	146.5	34.4	104	61	0	16.03
-5.25	-5.75	0.5	0	1	0	1	13	1	2	-4.25	-2	2	1	167	-5	-1.5	17	145	33.7	106	62	0	16.03
-3.88	-2.88	-1	1	1	0	1	10	1	2	-3	-1.75	1.75	1	168	-2	-1.75	10	134.5	29	89	54	0	16.03
-0.38	-0.5	0.12	0	0	0	0	8	1	2	-0.25	-0.25	0.25	0	97	-0.5	0	0	123.6	24.5	86	51	0	16.04
-1.25	-0.5	-0.75	0	1	0	0	11	1	2	-1.25	0	0	0	0	-0.5	0	0	138.8	30.9	116	72	0	16.04
-0.5	-0.13	-0.37	0	1	0	0	10	0	1	-0.5	0	0	0	0	0	-0.25	179	129.5	26.9	110	63	0	16.04
-0.25	-0.25	0	0	0	0	0	9	1	2	0	-0.5	0.5	0	176	0	-0.5	7	136.3	29.8	110	66	0	16.04
-1.38	-0.38	-1	1	1	0	0	11	1	2	-1	-0.75	0.75	0	169	0.25	-1.25	1	147.5	34.9	104	57	0	16.04
0.5	0.38	0.12	0	0	0	0	8	0	1	0.25	0.5	0.5	0	165	0.25	0.25	45	120	23.1	118	70	0	16.04
-3.25	-3.38	0.13	0	1	0	0	14	1	1	-3.25	0	0	0	0	-3.25	-0.25	113	164.1	43.2	105	60	0	16.04
-3.38	-2.63	-0.75	0	1	0	0	12	0	1	-3	-0.75	0.75	0	175	-2.25	-0.75	180	146	34.2	98	63	0	16.04
-3.06	-4.13	1.07	1	1	0	0	10	0	1	-2.62	-0.87	0.87	0	160	-3.5	-1.25	30	129	26.7	88	45	0	16.04
-5.13	-5.13	0	0	1	0	0	14	1	2	-5	-0.25	0.25	0	15	-4.75	-0.75	4	154.5	38.3	100	68	0	16.05
-0.38	-0.25	-0.13	0	0	0	0	9	0	2	-0.25	-0.25	0.25	0	175	0	-0.5	15	141	31.9	114	57	0	16.05
-0.75	-0.38	-0.37	0	1	0	1	8	0	2	-0.25	-1	1	1	165	0	-0.75	10	120.5	23.3	102	66	0	16.05
-0.88	-3.5	2.62	1	1	0	0	17	1	2	-0.5	-0.75	0.75	0	145	-3.25	-0.5	45	165.2	43.8	125	73	1	16.05
-1.63	-1.25	-0.38	0	1	0	0	12	1	1	-1.25	-0.75	0.75	0	15	-1	-0.5	175	144.9	33.7	103	54	0	16.05
0.25	0	0.25	0	0	0	0	7	0	1	0.25	0	0	0	0	0	0	0	121	23.5	112	71	0	16.05
-5.38	-4	-1.38	1	1	0	1	15	0	2	-4.75	-1.25	1.25	1	5	-3.5	-1	5	165	43.7	126	75	0	16.05
-3.75	-3.75	0	0	1	0	0	13	0	2	-3.75	0	0	0	0	-3.75	0	0	151	36.6	94	59	0	16.05
0.88	0.63	0.25	0	0	1	0	8	1	1	1	-0.25	0.25	0	79	0.75	-0.25	115	116	21.6	104	65	0	16.05
-1	-0.5	-0.5	0	1	0	0	10	1	2	-0.75	-0.5	0.5	0	176	-0.25	-0.5	17	133	28.4	101	54	0	16.06
-1.75	-0.8	-0.95	0	1	0	0	16	1	1	-1.75	0	0	0	0	-0.05	-1.5	167	172	47.5	118	69	0	16.06
0.13	-0.13	0.26	0	0	0	0	10	1	2	0.25	-0.25	0.25	0	18	0	-0.25	175	138.5	30.8	110	62	0	16.06
-1.13	-1.25	0.12	0	1	0	0	11	1	2	-1	-0.25	0.25	0	5	-1	-0.5	2	136	29.7	100	53	0	16.06
-3.5	-2.75	-0.75	0	1	0	0	12	1	1	-3.25	-0.5	0.5	0	5	-2.5	-0.5	170	145.5	34	112	66	0	16.06
-0.25	0.25	-0.5	0	0	0	0	10	1	1	-0.25	0	0	0	0	0.25	0	0	123	24.3	95	53	0	16.06
-2.88	-3	0.12	0	1	0	0	15	1	2	-2.5	-0.75	0.75	0	178	-2.5	-1	180	164	43.2	114	70	0	16.06
-1	-1	0	0	1	0	1	9	0	2	-1	-1	1	1	-1	-1	-1	-1	126	25.5	117	59	0	16.06
-0.13	0.38	-0.51	0	0	0	1	10	0	1	0.5	-1.25	1.25	1	10	1	-1.25	165	137.8	30.5	111	69	0	16.06
0.5	0.63	-0.13	0	0	0	0	8	0	2	0.5	0	0	0	0	0.5	0.25	90	123.5	24.5	98	57	0	16.06
0	0.63	-0.63	0	0	0	1	8	0	2	0.5	-1	1	1	172	1	-0.75	11	125	25.1	102	55	0	16.06
0.13	0.38	-0.25	0	0	0	0	8	0	2	0.25	-0.25	0.25	0	91	0.5	-0.25	127	118.6	22.6	101	58	0	16.07
-0.88	-0.88	0	0	1	0	0	10	1	2	-0.75	-0.25	0.25	0	145	-0.75	-0.25	45	131.3	27.7	111	60	0	16.07
-2.38	-1.88	-0.5	0	1	0	0	13	1	1	-2	-0.75	0.75	0	169	-1.5	-0.75	175	142	32.4	96	51	0	16.07
0.25	-0.13	0.38	0	0	0	0	14	1	1	0.5	-0.5	0.5	0	167	0	-0.25	154	146.5	34.5	96	61	0	16.07
-1.13	-1.13	0	0	1	0	0	9	1	1	-1	-0.25	0.25	0	167	-1	-0.25	7	125.7	25.4	100	53	0	16.08
-1.88	0.38	-2.26	1	1	0	0	16	0	2	-1.75	-0.25	0.25	0	10	0.75	-0.75	15	158.5	40.4	93	54	0	16.08
-2.75	-3.75	1	1	1	0	1	11	0	2	-2	-1.5	1.5	1	160	-3	-1.5	170	147.1	34.8	104	66	0	16.08
-0.13	1	-1.13	1	0	0	0	8	0	1	0	-0.25	0.25	0	5	0.75	0.5	85	131	27.6	97	55	0	16.08
2	1.88	0.12	0	0	1	1	9	0	2	4	-4	4	1	4	3.75	-3.75	169	131	27.6	98	57	0	16.08
-5.5	-4.75	-0.75	0	1	0	1	17	1	1	-5	-1	1	1	41	-4.5	-0.5	169	174.9	49.2	100	57	0	16.08
-2.63	-2.25	-0.38	0	1	0	0	12	0	2	-2.5	-0.25	0.25	0	180	-1.75	-1	15	149.4	35.9	94	53	0	16.08
-1.13	-1.63	0.5	0	1	0	0	8	1	1	-1	-0.25	0.25	0	180	-1.25	-0.75	175	131.7	27.9	106	60	0	16.09
-3.5	-3.5	0	0	1	0	1	12	1	2	-3	-1	1	1	10	-3	-1	175	155.9	39.1	107	61	0	16.09
-1.75	-1.88	0.13	0	1	0	0	8	1	1	-1.5	-0.5	0.5	0	130	-1.75	-0.25	63	125.9	25.5	109	54	0	16.09
-0.13	0.25	-0.38	0	0	0	0	8	0	1	0	-0.25	0.25	0	150	0.25	0	0	122.9	24.3	109	57	0	16.09
-1	-1	0	0	1	0	1	12	1	1	-1	-1	1	1	-1	-1	-1	-1	143	32.9	114	71	0	16.09
1	0.5	0.5	0	0	1	0	7	1	1	1.25	-0.5	0.5	0	28	1	-1	2	123.4	24.5	106	54	0	16.09
-2.75	-1.5	-1.25	1	1	0	0	12	1	1	-2.75	0	0	0	0	-1.25	-0.5	163	137	30.2	97	58	0	16.09
0.88	0.75	0.13	0	0	1	0	9	0	1	0.75	0.25	0.25	0	90	0.75	0	0	131.2	27.7	101	59	0	16.09
-0.63	-0.88	0.25	0	1	0	0	11	0	1	-0.5	-0.25	0.25	0	18	-0.75	-0.25	7	141	32	99	55	0	16.1
-0.13	0.13	-0.26	0	0	0	0	8	1	2	0	-0.25	0.25	0	20	0.25	-0.25	165	128.3	26.5	102	60	0	16.1
-3.38	-3.38	0	0	1	0	0	19	1	2	-3	-0.75	0.75	0	23	-3	-0.75	146	164	43.3	102	65	0	16.1
-3.38	-3.38	0	0	1	0	0	20	1	2	-3	-0.75	0.75	0	23	-3	-0.75	146	164	43.3	102	65	0	16.1
-3.38	-3.38	0	0	1	0	0	20	1	2	-3	-0.75	0.75	0	23	-3	-0.75	146	164	43.3	102	65	0	16.1
-2.38	-2.75	0.37	0	1	0	0	14	0	1	-2.25	-0.25	0.25	0	175	-2.75	0	0	165.5	44.1	114	61	0	16.1
-0.38	-0.5	0.12	0	0	0	0	8	1	2	0	-0.75	0.75	0	15	-0.25	-0.5	5	124.6	25	101	58	0	16.1
-1.63	-1.38	-0.25	0	1	0	1	9	0	2	-0.75	-1.75	1.75	1	9	0	-2.75	178	124.6	25	113	71	0	16.1
-4.13	-4.75	0.62	0	1	0	0	13	0	2	-3.75	-0.75	0.75	0	162	-4.25	-1	174	153	37.7	118	72	0	16.1
0.25	0	0.25	0	0	0	1	13	1	2	1	-1.5	1.5	1	170	0.5	-1	170	157.2	39.8	114	72	0	16.11
-3.88	-4.63	0.75	0	1	0	0	12	0	2	-3.5	-0.75	0.75	0	155	-4	-1.25	180	154.6	38.5	113	50	0	16.11
-0.38	-1.13	0.75	0	0	0	0	11	1	2	-0.25	-0.25	0.25	0	100	-1	-0.25	105	149.7	36.1	110	60	0	16.11
-1.5	-1.5	0	0	1	0	0	13	0	2	-1.5	0	0	0	0	-1.5	0	0	160.5	41.5	111	56	0	16.11
-1.5	-1.63	0.13	0	1	0	0	10	0	1	-1.5	0	0	0	0	-1.5	-0.25	6	136	29.8	111	70	0	16.11
-4.13	-3.88	-0.25	0	1	0	0	16	0	1	-3.75	-0.75	0.75	0	180	-3.25	-1.25	175	168.6	45.8	98	53	0	16.11
0.38	0.13	0.25	0	0	0	0	7	0	1	0.5	-0.25	0.25	0	110	0.25	-0.25	35	122.3	24.1	102	59	0	16.11
0.5	0.38	0.12	0	0	0	0	8	1	1	0.75	-0.5	0.5	0	79	0.5	-0.25	74	128	26.4	99	56	0	16.11
-1.25	-1.75	0.5	0	1	0	0	12	1	1	-1	-0.5	0.5	0	171	-1.5	-0.5	164	150.5	36.5	107	61	0	16.11
-0.5	-1.25	0.75	0	1	0	0	9	0	2	-0.5	0	0	0	0	-1	-0.5	165	136.2	29.9	98	50	0	16.12
-0.38	-0.5	0.12	0	0	0	0	8	0	1	-0.25	-0.25	0.25	0	175	-0.25	-0.5	10	121	23.6	109	60	0	16.12
-0.5	0.38	-0.88	0	1	0	0	11	0	1	-0.25	-0.5	0.5	0	10	0.75	-0.75	10	132.5	28.3	121	71	0	16.12
-1.88	-2	0.12	0	1	0	0	9	1	2	-1.5	-0.75	0.75	0	5	-1.5	-1	175	137.1	30.3	111	56	0	16.12
-4.13	-5	0.87	0	1	0	1	16	1	2	-3.5	-1.25	1.25	1	173	-4.25	-1.5	167	168	45.5	106	74	0	16.12
-1	-1.38	0.38	0	1	0	1	9	0	2	-0.5	-1	1	1	175	-0.5	-1.75	180	121.5	23.8	111	71	0	16.12
-0.63	-0.38	-0.25	0	1	0	0	11	1	1	-0.5	-0.25	0.25	0	35	-0.25	-0.25	165	140	31.6	90	56	0	16.12
-0.13	0.25	-0.38	0	0	0	0	9	0	2	0	-0.25	0.25	0	40	0.25	0	0	126.5	25.8	110	64	0	16.12
-8.5	-7.63	-0.87	0	1	0	1	13	1	2	-7.75	-1.5	1.5	1	4	-6.75	-1.75	1	157.9	40.2	108	58	0	16.12
1.38	1.5	-0.12	0	0	1	1	12	0	1	2	-1.25	1.25	1	170	1.75	-0.5	10	145	33.9	96	47	0	16.12
-0.88	-1	0.12	0	1	0	0	9	0	2	-0.5	-0.75	0.75	0	145	-0.75	-0.5	20	122	24	97	55	0	16.12
-0.63	-0.5	-0.13	0	1	0	0	9	0	2	-0.25	-0.75	0.75	0	175	-0.25	-0.5	170	126	25.6	113	66	0	16.12
-0.13	0.13	-0.26	0	0	0	0	10	1	2	0	-0.25	0.25	0	25	0.25	-0.25	170	139.1	31.2	112	67	0	16.13
-2.38	-1.75	-0.63	0	1	0	0	14	0	1	-2.25	-0.25	0.25	0	74	-1.5	-0.5	38	149	35.8	124	71	0	16.13
-2.13	-2.63	0.5	0	1	0	0	11	1	2	-2	-0.25	0.25	0	18	-2.5	-0.25	8	138.2	30.8	109	61	0	16.13
-0.38	-0.88	0.5	0	0	0	0	10	1	1	-0.25	-0.25	0.25	0	60	-0.75	-0.25	122	134.1	29	110	62	0	16.13
-4.13	-4	-0.13	0	1	0	0	19	0	1	-4	-0.25	0.25	0	31	-3.75	-0.5	152	175	49.4	115	55	0	16.13
-0.5	-0.63	0.13	0	1	0	1	10	1	1	0.25	-1.5	1.5	1	180	0	-1.25	180	141.5	32.3	112	61	0	16.13
-1	-1	0	0	1	0	0	11	0	2	-1	0	0	0	0	-1	0	0	137.5	30.5	115	73	0	16.13
-3.25	-1.38	-1.87	1	1	0	0	15	1	1	-3	-0.5	0.5	0	174	-1	-0.75	156	160	41.3	105	59	0	16.13
-2.25	-2.25	0	0	1	0	0	9	0	1	-2.25	0	0	0	0	-2.25	0	0	117.3	22.2	106	63	0	16.13
0.25	0.13	0.12	0	0	0	0	9	1	2	0.5	-0.5	0.5	0	72	0.25	-0.25	131	132.9	28.5	103	65	0	16.14
-6.25	-4.88	-1.37	1	1	0	1	14	1	1	-5.5	-1.5	1.5	1	5	-4	-1.75	170	162.1	42.4	117	61	0	16.14
-2.75	-2.88	0.13	0	1	0	0	16	0	2	-2.75	0	0	0	0	-2.5	-0.75	180	162.1	42.4	117	75	0	16.14
-1	-1	0	0	1	0	0	8	0	2	-1	0	0	0	0	-0.75	-0.5	43	126.2	25.7	91	53	0	16.14
-0.75	0.13	-0.88	0	1	0	0	8	1	2	-0.5	-0.5	0.5	0	173	0.5	-0.75	5	126.2	25.7	110	66	0	16.14
-1.38	-1.38	0	0	1	0	0	12	1	1	-1.25	-0.25	0.25	0	160	-1.25	-0.25	15	146.2	34.5	105	56	1	16.14
-2	-2.38	0.38	0	1	0	1	13	1	1	-1.5	-1	1	1	166	-1.75	-1.25	176	158	40.3	113	64	0	16.14
-4	-4.25	0.25	0	1	0	1	15	1	2	-3.25	-1.5	1.5	1	180	-3.5	-1.5	175	158	40.3	100	71	0	16.14
-2.38	0.88	-3.26	1	1	0	1	15	1	1	-1.75	-1.25	1.25	1	8	1.25	-0.75	169	158	40.3	105	64	0	16.14
-1.25	-2.63	1.38	1	1	0	0	14	1	1	-1	-0.5	0.5	0	1	-2.5	-0.25	12	163.2	43	104	52	0	16.14
0.38	0.75	-0.37	0	0	0	1	8	1	2	1	-1.25	1.25	1	154	1.5	-1.5	29	120.9	23.6	85	51	0	16.15
-0.5	-0.25	-0.25	0	1	0	0	14	1	2	-0.5	0	0	0	0	0.25	-1	154	157	39.8	102	60	0	16.15
-0.5	-0.38	-0.12	0	1	0	0	12	1	2	-0.25	-0.5	0.5	0	180	0	-0.75	175	155.8	39.2	104	55	0	16.15
-1.63	-1.5	-0.13	0	1	0	1	9	1	2	-1	-1.25	1.25	1	176	-0.75	-1.5	175	131.2	27.8	100	43	0	16.15
-3	-3.75	0.75	0	1	0	1	12	1	2	-2.25	-1.5	1.5	1	170	-2.75	-2	10	145.3	34.1	104	59	0	16.15
-3.75	-5.13	1.38	1	1	0	1	9	1	2	-1.75	-4	4	1	1	-4.75	-0.75	178	117.5	22.3	97	54	0	16.15
-1.5	-1.38	-0.12	0	1	0	0	10	1	1	-1.5	0	0	0	0	-1	-0.75	165	145.5	34.2	113	71	0	16.15
-2.88	-3	0.12	0	1	0	0	12	0	2	-2.5	-0.75	0.75	0	5	-2.5	-1	170	145.5	34.2	113	52	0	16.15
0.13	2.38	-2.25	1	0	0	0	15	0	1	0.5	-0.75	0.75	0	145	3.25	-1.75	10	172	47.8	109	60	0	16.16
-2.25	-2.63	0.38	0	1	0	0	13	1	2	-2.25	0	0	0	0	-2.5	-0.25	146	150.5	36.6	100	51	0	16.16
-5.75	-6.13	0.38	0	1	0	1	12	1	1	-5.25	-1	1	1	15	-5.5	-1.25	5	147.8	35.3	106	60	0	16.16
-3.38	-2.88	-0.5	0	1	0	0	8	1	1	-3	-0.75	0.75	0	5	-2.5	-0.75	170	128.3	26.6	104	65	0	16.16
-1	-0.75	-0.25	0	1	0	0	10	1	2	-1	0	0	0	0	-0.5	-0.5	177	129.5	27.1	94	59	0	16.16
0.13	-0.13	0.26	0	0	0	0	12	1	1	0.25	-0.25	0.25	0	75	0	-0.25	133	140.5	31.9	97	59	0	16.16
-2	-1.25	-0.75	0	1	0	0	10	1	2	-1.75	-0.5	0.5	0	10	-1	-0.5	165	132.8	28.5	106	59	0	16.16
-4.25	-3.75	-0.5	0	1	0	0	16	0	1	-4	-0.5	0.5	0	180	-3.25	-1	155	175	49.5	121	65	0	16.16
-2.63	-2.5	-0.13	0	1	0	0	12	0	2	-2.5	-0.25	0.25	0	5	-2	-1	165	151.5	37.1	99	62	0	16.16
-0.13	-0.63	0.5	0	0	0	0	13	1	2	0	-0.25	0.25	0	14	-0.25	-0.75	174	151.5	37.1	101	60	0	16.16
-4.25	-3.5	-0.75	0	1	0	1	14	1	1	-3.75	-1	1	1	10	-2.5	-2	175	163.1	43	117	68	0	16.16
-4	-3.75	-0.25	0	1	0	0	15	1	1	-3.75	-0.5	0.5	0	32	-3.5	-0.5	156	161	41.9	102	59	0	16.16
-3.38	-2.88	-0.5	0	1	0	0	16	0	2	-3.25	-0.25	0.25	0	20	-2.5	-0.75	180	157.5	40.1	117	76	0	16.17
-0.5	0.38	-0.88	0	1	0	0	8	1	2	-0.25	-0.5	0.5	0	11	0.5	-0.25	158	111.5	20.1	96	50	0	16.17
-1.75	-0.13	-1.62	1	1	0	0	12	0	2	-1.5	-0.5	0.5	0	170	0.25	-0.75	15	146.5	34.7	100	59	0	16.17
-1.25	0.25	-1.5	1	1	0	1	13	1	2	-0.75	-1	1	1	176	1	-1.5	6	153.5	38.1	105	50	0	16.17
-6.75	-6	-0.75	0	1	0	1	16	1	2	-6	-1.5	1.5	1	3	-5.25	-1.5	156	153.5	38.1	103	59	0	16.17
-0.88	0	-0.88	0	1	0	0	15	1	1	-0.75	-0.25	0.25	0	27	0.25	-0.5	173	155.5	39.1	111	69	0	16.17
-3.5	-3.5	0	0	1	0	1	11	1	1	-3	-1	1	1	9	-3	-1	173	149	35.9	109	66	0	16.17
-3.25	-1.88	-1.37	1	1	0	0	12	0	2	-3.25	0	0	0	0	-1.5	-0.75	180	154.5	38.6	111	56	0	16.17
-2.25	-2	-0.25	0	1	0	0	14	0	2	-2	-0.5	0.5	0	170	-1.75	-0.5	5	160	41.4	116	80	0	16.17
-3.13	-2.88	-0.25	0	1	0	0	16	1	2	-3	-0.25	0.25	0	115	-2.75	-0.25	38	164	43.5	99	71	0	16.17
-1.63	-1.75	0.12	0	1	0	1	14	0	1	-1	-1.25	1.25	1	169	-1.25	-1	10	140	31.7	117	63	0	16.17
-0.63	-0.25	-0.38	0	1	0	0	10	1	2	-0.5	-0.25	0.25	0	166	0	-0.5	152	128	26.5	96	58	0	16.17
-3.88	-2.63	-1.25	1	1	0	1	11	0	2	-3.25	-1.25	1.25	1	175	-1.5	-2.25	165	131.1	27.8	111	73	0	16.17
-0.38	0	-0.38	0	0	0	0	9	0	1	0	-0.75	0.75	0	180	0.5	-1	180	132.5	28.4	110	60	0	16.18
0.38	0	0.38	0	0	0	0	11	1	1	0.5	-0.25	0.25	0	74	0.25	-0.5	102	132.5	28.4	93	45	0	16.18
0.25	-0.25	0.5	0	0	0	1	8	1	2	0.75	-1	1	1	4	0.25	-1	172	121.8	24	93	52	0	16.18
1.5	1.38	0.12	0	0	1	0	10	1	1	1.5	0	0	0	0	1.5	-0.25	155	140.2	31.8	106	66	0	16.18
-0.88	-0.75	-0.13	0	1	0	0	10	1	1	-0.75	-0.25	0.25	0	129	-0.75	0	0	127.5	26.3	97	56	0	16.18
-1.63	-1.63	0	0	1	0	0	9	0	2	-1.5	-0.25	0.25	0	95	-1.5	-0.25	90	122.8	24.4	95	62	0	16.18
-0.13	-0.63	0.5	0	0	0	0	10	1	1	0.25	-0.75	0.75	0	179	-0.25	-0.75	171	142.8	33	113	61	0	16.18
0.5	-0.38	0.88	0	0	0	0	8	1	2	0.5	0	0	0	0	-0.25	-0.25	86	112	20.3	94	48	0	16.18
-1	-1	0	0	1	0	0	14	0	2	-1	0	0	0	0	-1	0	0	151	36.9	106	61	0	16.18
0	0.25	-0.25	0	0	0	0	8	0	1	0	0	0	0	0	0.25	0	0	120.5	23.5	97	50	0	16.18
-0.13	-0.13	0	0	0	0	0	9	0	2	0.25	-0.75	0.75	0	15	0.25	-0.75	10	129.4	27.1	101	58	0	16.18
-2.88	-3.13	0.25	0	1	0	0	13	1	2	-2.75	-0.25	0.25	0	135	-3	-0.25	20	151.6	37.2	101	61	0	16.19
-1.25	-2.75	1.5	1	1	0	0	13	1	1	-1	-0.5	0.5	0	167	-2.5	-0.5	2	139.5	31.5	116	61	0	16.19
-1	-1	0	0	1	0	1	13	0	2	-1	-1	1	1	-1	-1	-1	-1	152	37.4	118	59	0	16.19
0.5	0.5	0	0	0	0	0	9	0	1	0.5	0	0	0	0	0.5	0	0	126	25.7	107	63	0	16.19
0.25	0	0.25	0	0	0	0	7	0	1	0.25	0	0	0	0	0.25	-0.5	110	128.9	26.9	99	53	0	16.19
0.5	0.63	-0.13	0	0	0	1	8	0	2	1	-1	1	1	180	1	-0.75	175	125.5	25.5	93	58	0	16.19
0.5	0.25	0.25	0	0	0	1	8	1	1	1.5	-2	2	1	180	1.5	-2.5	5	122	24.1	85	44	0	16.19
0.13	-0.25	0.38	0	0	0	0	9	1	1	0.25	-0.25	0.25	0	175	0	-0.5	172	122.5	24.3	111	56	0	16.19
0.13	0.38	-0.25	0	0	0	0	9	1	2	0.25	-0.25	0.25	0	15	0.5	-0.25	54	122.5	24.3	101	57	0	16.19
-0.63	-0.75	0.12	0	1	0	0	9	1	2	-0.5	-0.25	0.25	0	165	-0.75	0	0	123	24.5	100	62	0	16.19
-0.88	-1.38	0.5	0	1	0	1	14	1	1	-0.25	-1.25	1.25	1	169	-0.75	-1.25	1	167.8	45.6	119	76	0	16.19
-1.25	-0.38	-0.87	0	1	0	0	11	1	2	-1.25	0	0	0	0	0	-0.75	168	134.5	29.3	113	68	0	16.2
[truncated: 7,608 more rows]

## Sheet: Sheet2
age	sex	Urban-rural differences	Anisometropia	Myopia	Hyperopia	Astigmatism	Systolic blood pressure	Diastolic blood pressure	scoliosis	BMI
8	2	0	0	1	0	1	97	58	0	8.4
11	2	0	0	1	0	0	103	72	0	10.41
7	1	0	0	1	0	0	102	59	0	10.51
10	2	0	0	0	0	0	92	50	0	11.22
9	1	0	0	0	0	0	87	55	0	11.36
11	2	0	1	1	0	1	108	60	0	11.44
10	1	0	0	1	0	1	97	41	0	11.44
7	2	1	0	0	0	0	105	64	0	11.45
7	1	0	0	0	0	0	88	49	0	11.52
12	1	0	0	1	0	0	131	73	0	11.67
9	2	1	0	1	0	0	93	59	0	11.85
10	2	0	0	1	0	1	95	56	0	11.88
14	2	1	0	1	0	0	117	73	0	11.94
7	1	0	0	0	0	0	108	60	0	11.95
12	1	0	1	1	0	0	106	72	1	12.11
7	2	1	1	1	0	1	103	51	0	12.14
12	1	0	0	1	0	0	93	58	0	12.17
11	2	1	0	1	0	0	91	50	0	12.19
11	2	1	1	1	0	0	87	55	0	12.31
11	1	0	0	0	1	0	106	64	0	12.34
12	2	1	0	1	0	0	97	59	0	12.37
7	2	1	0	0	1	0	91	59	0	12.39
11	1	1	0	1	0	1	102	66	0	12.43
10	2	0	0	1	0	0	105	57	0	12.43
12	1	1	0	1	0	0	100	59	0	12.44
8	2	0	0	1	0	0	112	63	0	12.47
9	2	1	0	1	0	0	87	47	0	12.48
8	1	0	0	1	0	1	111	72	0	12.5
8	1	1	0	1	0	0	96	58	0	12.53
7	1	1	0	1	0	0	115	76	0	12.53
9	2	0	0	0	1	0	99	63	0	12.56
9	2	0	0	0	0	0	100	60	0	12.59
9	1	1	0	0	0	0	102	54	0	12.6
12	1	0	0	0	0	0	108	68	0	12.65
10	2	1	0	0	0	0	101	66	0	12.69
8	2	0	0	1	0	0	93	73	0	12.71
10	2	1	0	0	0	0	90	57	0	12.73
9	1	1	0	0	0	0	99	54	0	12.76
8	1	1	0	0	1	0	105	59	0	12.76
8	2	1	0	0	1	0	89	47	0	12.77
9	2	1	0	1	0	0	104	65	0	12.78
7	2	1	0	0	0	0	107	68	0	12.79
10	2	1	0	1	0	1	87	49	0	12.8
8	2	1	0	0	0	1	94	56	0	12.8
8	2	1	0	1	0	0	97	59	0	12.81
9	2	1	0	0	0	0	96	50	0	12.81
12	2	1	0	1	0	0	105	46	0	12.81
8	2	0	0	0	0	0	107	61	0	12.81
9	2	0	1	0	0	0	91	58	0	12.82
11	2	0	0	1	0	0	102	62	0	12.83
9	2	0	0	0	0	0	119	73	0	12.84
9	2	1	0	0	0	0	93	55	0	12.85
10	2	1	1	1	0	1	91	54	0	12.86
11	1	1	0	1	0	0	116	70	0	12.86
8	1	0	0	1	0	0	96	66	0	12.88
10	1	0	0	1	0	0	125	52	0	12.88
13	1	1	0	1	0	0	97	52	0	12.89
9	2	0	0	0	1	0	109	66	0	12.9
10	2	0	1	1	0	1	97	54	0	12.91
8	2	1	1	1	0	1	92	53	0	12.92
12	2	1	1	1	0	1	89	59	0	12.92
8	2	0	0	0	0	0	86	52	0	12.93
13	1	1	0	1	0	1	104	65	1	12.93
10	2	1	0	1	0	0	93	56	0	12.94
9	1	0	0	0	0	0	110	65	0	12.96
8	2	0	0	0	1	0	97	57	0	12.97
10	1	0	0	1	0	0	100	57	0	12.97
8	2	1	0	0	0	0	106	72	0	12.98
10	2	0	0	0	0	0	86	51	0	12.98
11	2	1	0	1	0	0	104	56	0	13.01
11	1	1	0	1	0	0	92	52	0	13.01
9	1	1	0	1	0	1	105	74	0	13.01
9	2	0	0	0	0	0	104	60	0	13.01
9	2	0	0	0	1	0	106	54	0	13.02
13	1	0	1	0	0	0	100	55	0	13.02
10	2	0	0	1	0	0	99	56	0	13.02
7	1	1	0	0	0	0	97	48	0	13.03
8	2	0	0	0	0	0	100	59	0	13.04
11	2	1	1	0	0	0	95	52	0	13.04
9	2	0	0	1	0	0	87	51	0	13.04
11	2	1	0	1	0	0	110	69	0	13.04
10	2	1	0	0	1	1	88	44	0	13.06
11	2	0	0	0	0	0	114	62	0	13.07
14	2	1	1	1	0	0	109	59	0	13.08
10	2	1	0	1	0	0	108	61	0	13.08
7	2	1	0	0	0	0	104	69	0	13.09
11	2	0	0	0	0	0	103	51	0	13.09
11	2	0	0	1	0	0	102	63	0	13.09
8	2	0	0	1	0	0	100	61	0	13.11
11	2	1	0	1	0	0	103	61	0	13.12
8	1	1	0	1	0	0	92	49	0	13.12
10	2	0	0	1	0	0	105	63	0	13.12
7	2	1	0	0	1	0	106	48	0	13.12
7	2	1	0	1	0	0	110	66	0	13.12
11	2	0	0	0	0	0	117	76	0	13.12
9	2	1	0	1	0	0	95	53	0	13.12
9	2	1	0	0	0	0	108	67	0	13.14
8	2	1	0	0	0	0	99	59	0	13.16
7	2	1	0	1	0	0	100	52	0	13.18
9	1	1	0	1	0	0	101	62	0	13.19
11	2	0	0	1	0	0	118	71	0	13.19
10	2	1	0	1	0	0	97	59	0	13.19
10	1	1	0	1	0	1	99	55	0	13.2
13	2	0	0	1	0	1	93	64	0	13.21
9	1	0	0	0	0	0	98	57	0	13.21
13	2	1	0	0	0	0	81	47	0	13.21
8	1	1	1	1	0	0	93	60	0	13.22
8	2	1	0	1	0	0	77	43	0	13.23
11	1	0	0	1	0	0	127	72	0	13.24
10	2	0	1	1	0	0	99	57	0	13.24
10	1	0	0	1	0	0	100	59	0	13.25
12	2	0	0	1	0	0	112	59	0	13.25
10	2	0	0	1	0	0	97	46	0	13.25
9	1	0	0	1	0	0	88	50	0	13.25
7	2	1	0	0	0	0	91	55	0	13.27
12	2	1	0	1	0	1	89	50	0	13.28
8	2	1	0	0	0	0	103	47	0	13.28
8	1	1	0	0	0	0	101	50	0	13.29
9	2	1	0	1	0	0	97	59	0	13.29
8	2	1	0	0	0	0	83	49	0	13.29
10	2	1	0	1	0	0	94	55	0	13.3
8	2	1	0	0	0	1	93	56	0	13.3
9	2	1	0	1	0	0	113	65	0	13.31
12	1	1	1	1	0	1	109	60	0	13.31
14	2	1	1	1	0	1	92	55	0	13.32
12	2	0	0	1	0	0	85	53	0	13.32
11	1	0	1	1	0	1	139	100	0	13.33
10	2	1	0	0	0	0	117	70	0	13.34
9	2	0	0	0	0	0	85	65	0	13.34
13	2	1	0	1	0	0	89	50	0	13.34
8	2	0	0	0	0	0	111	59	0	13.34
12	1	0	0	1	0	0	140	69	0	13.35
8	2	1	0	0	0	0	96	52	0	13.35
9	2	0	0	0	0	0	85	56	0	13.35
9	2	1	0	0	0	0	90	52	0	13.36
11	1	1	0	0	0	0	82	45	0	13.37
8	2	1	0	1	0	0	101	57	0	13.37
8	2	0	0	1	0	0	86	59	0	13.38
8	2	1	0	0	1	0	95	51	0	13.39
10	2	1	0	0	0	0	99	55	0	13.39
9	1	0	0	0	0	0	99	50	0	13.4
13	1	0	0	1	0	0	104	61	0	13.41
13	2	1	0	1	0	0	103	53	0	13.42
8	2	0	0	0	1	0	104	65	0	13.42
8	2	0	0	0	0	0	92	52	0	13.43
9	1	1	0	0	0	0	109	65	0	13.43
10	2	1	0	1	0	0	103	54	0	13.43
12	2	0	0	0	0	0	120	68	0	13.44
7	2	1	0	1	0	1	88	53	0	13.44
9	2	0	0	1	0	0	103	54	0	13.45
10	2	0	0	1	0	0	106	76	0	13.46
9	2	1	1	0	0	0	101	67	0	13.46
8	2	1	1	1	0	0	113	76	0	13.47
10	1	0	0	0	0	0	111	74	0	13.47
9	2	1	1	1	0	0	96	60	0	13.47
7	2	0	0	0	0	0	95	65	0	13.48
7	1	1	0	0	0	0	98	48	0	13.48
9	2	0	0	1	0	0	97	52	0	13.49
11	1	0	0	1	0	0	109	70	1	13.5
9	2	0	1	1	0	0	93	70	0	13.5
9	2	1	0	1	0	0	105	61	0	13.5
8	2	1	0	0	0	0	97	57	0	13.51
8	2	0	1	0	0	0	88	31	0	13.51
11	2	0	0	1	0	0	102	71	0	13.51
12	2	1	0	1	0	1	109	55	0	13.52
10	1	1	0	0	0	0	95	60	0	13.52
9	2	1	0	1	0	1	85	53	0	13.52
8	1	0	0	0	1	1	109	50	0	13.53
10	2	1	0	0	0	0	88	61	0	13.53
12	1	1	0	1	0	0	98	56	0	13.54
10	1	0	0	0	0	0	105	50	0	13.54
9	2	1	0	1	0	0	86	41	0	13.54
8	2	1	0	0	0	1	90	49	0	13.55
9	1	1	0	1	0	0	110	66	0	13.56
12	2	1	0	1	0	0	98	54	0	13.56
7	2	0	0	0	1	0	97	53	0	13.57
9	1	0	0	1	0	0	107	60	0	13.59
9	2	1	0	1	0	0	98	63	0	13.59
7	1	1	0	0	0	0	87	52	0	13.59
9	1	0	0	1	0	0	89	52	0	13.59
11	2	0	0	1	0	0	95	54	0	13.59
10	2	0	0	1	0	0	93	53	0	13.59
9	2	0	0	1	0	0	94	48	0	13.59
13	1	0	1	0	1	0	115	47	0	13.59
11	1	0	0	1	0	1	90	55	0	13.6
10	2	1	0	1	0	1	104	54	0	13.61
12	1	0	1	1	0	1	105	75	0	13.61
11	1	1	0	1	0	1	98	55	0	13.61
11	2	1	0	1	0	0	101	59	0	13.61
7	1	0	0	0	1	0	91	56	0	13.61
9	2	1	0	0	0	0	88	53	0	13.62
10	2	1	0	1	0	0	104	44	0	13.62
9	1	1	0	0	0	0	86	55	0	13.64
11	2	0	0	1	0	0	104	67	0	13.64
19	1	1	1	1	0	0	94	60	1	13.65
20	1	1	1	1	0	0	94	60	1	13.65
20	1	1	1	1	0	0	94	60	1	13.65
13	2	0	0	1	0	0	122	78	0	13.65
8	1	1	0	0	1	0	100	56	0	13.66
7	1	0	0	0	0	0	100	63	0	13.66
8	1	1	0	0	0	0	86	50	0	13.66
9	1	0	0	1	0	0	104	52	0	13.66
13	2	1	0	1	0	1	116	76	0	13.67
9	2	1	0	0	1	0	92	54	0	13.67
9	2	1	0	0	1	0	87	51	0	13.67
8	1	0	0	1	0	0	93	60	0	13.67
9	2	1	0	1	0	1	104	63	0	13.68
8	2	1	0	1	0	0	103	68	0	13.68
8	1	1	0	0	0	1	102	52	0	13.69
10	1	0	1	1	0	1	102	53	0	13.7
14	2	0	1	0	0	0	105	64	0	13.7
11	2	1	0	1	0	0	101	54	0	13.7
7	2	1	0	0	0	0	105	58	0	13.7
8	2	0	0	0	1	1	90	54	0	13.71
9	2	0	0	0	1	0	101	61	0	13.71
10	1	1	0	0	1	0	109	55	0	13.71
12	2	1	1	1	0	0	115	66	0	13.71
10	1	1	0	1	0	0	116	63	0	13.72
11	2	1	0	1	0	0	80	51	0	13.72
7	2	0	0	0	0	0	105	61	0	13.72
10	1	1	0	1	0	0	100	63	0	13.72
12	2	1	0	1	0	1	113	56	0	13.72
10	2	0	0	0	0	0	97	49	0	13.73
15	1	0	1	1	0	0	104	66	0	13.73
10	1	0	0	0	1	0	98	61	0	13.73
9	1	0	1	1	0	0	90	73	0	13.74
9	1	1	1	1	0	0	98	53	0	13.74
11	2	0	0	1	0	0	120	54	0	13.74
10	2	0	0	1	0	0	91	54	0	13.74
11	1	1	0	1	0	0	111	64	0	13.75
10	1	1	1	0	0	0	100	59	0	13.75
10	2	1	0	0	0	0	94	73	0	13.75
9	2	1	0	1	0	0	98	57	0	13.75
8	2	1	0	0	0	0	104	45	0	13.75
11	1	1	0	1	0	1	97	61	0	13.75
12	2	0	0	0	0	0	96	57	0	13.76
10	1	1	0	0	0	0	93	50	0	13.76
10	2	1	0	1	0	0	101	60	0	13.76
10	1	1	0	1	0	0	103	56	0	13.76
11	2	0	0	1	0	0	101	60	0	13.76
8	2	0	0	1	0	0	104	65	0	13.76
7	2	1	0	0	0	0	101	60	0	13.77
9	1	0	0	0	0	0	94	62	0	13.77
9	1	0	0	0	0	0	107	56	0	13.77
8	2	0	0	1	0	0	101	57	0	13.78
8	2	1	0	1	0	0	105	52	0	13.79
9	2	0	0	0	0	0	97	61	0	13.79
12	2	0	1	1	0	1	98	52	0	13.79
11	2	0	0	1	0	1	125	57	0	13.79
8	2	1	0	1	0	1	99	52	0	13.79
8	2	1	1	1	0	0	90	59	0	13.8
8	2	0	0	0	1	0	97	45	0	13.8
10	1	1	0	0	0	0	95	53	0	13.8
12	1	0	0	1	0	0	112	68	0	13.8
11	2	1	0	0	0	1	89	49	0	13.8
7	2	1	1	1	0	1	86	49	0	13.81
8	2	1	1	0	0	0	104	61	0	13.81
8	2	0	0	0	1	0	97	45	0	13.81
10	2	0	1	0	0	0	107	66	0	13.81
9	1	1	0	0	0	0	98	61	0	13.81
10	2	1	0	0	0	0	87	55	0	13.81
8	2	1	0	1	0	0	93	49	0	13.81
7	1	0	0	0	1	0	104	69	0	13.81
8	1	1	0	0	0	0	113	67	0	13.81
10	2	1	1	1	0	1	112	64	0	13.81
7	1	1	0	1	0	0	106	55	0	13.81
8	1	1	0	0	0	0	108	63	0	13.81
7	1	1	0	0	1	1	81	45	0	13.81
8	1	0	0	0	1	1	95	53	0	13.81
12	1	0	1	0	0	0	100	68	0	13.82
9	1	0	0	0	1	0	112	71	0	13.82
10	2	0	0	0	1	1	99	53	0	13.82
10	2	1	0	0	0	0	111	61	0	13.83
8	1	0	0	0	0	0	98	57	0	13.83
10	2	0	0	0	0	0	110	69	0	13.83
13	2	0	1	1	0	0	119	74	0	13.84
9	1	1	0	0	0	0	95	60	0	13.84
7	2	0	0	0	0	0	106	68	0	13.84
8	2	1	0	0	0	0	108	49	0	13.86
11	2	1	0	0	0	0	99	61	0	13.86
8	1	1	0	1	0	0	99	53	0	13.86
10	1	1	1	0	1	0	95	54	0	13.86
7	2	1	0	0	0	0	108	56	0	13.87
9	1	1	1	1	0	0	92	51	0	13.87
9	2	1	0	1	0	1	102	63	0	13.87
9	2	0	0	0	0	0	97	58	0	13.87
8	2	1	0	0	0	1	87	51	0	13.87
10	2	1	0	1	0	0	92	46	0	13.87
9	1	1	0	0	0	0	101	65	0	13.88
10	2	0	0	0	0	0	115	68	0	13.88
10	2	0	0	0	1	1	104	58	0	13.88
8	1	1	0	1	0	0	100	60	0	13.88
11	2	0	0	0	0	0	111	71	1	13.88
7	2	1	0	0	0	0	91	60	0	13.88
8	2	0	0	0	1	0	123	73	0	13.89
10	1	1	0	1	0	0	101	62	0	13.89
13	1	1	1	1	0	0	102	56	0	13.89
7	1	0	0	0	0	0	99	59	0	13.89
7	2	0	0	0	1	0	99	59	0	13.89
8	2	0	0	0	0	0	105	51	0	13.89
9	1	0	0	1	0	0	91	57	0	13.89
14	2	1	1	1	0	0	91	58	0	13.89
9	2	1	0	0	1	0	93	43	0	13.9
8	1	1	1	1	0	0	105	69	0	13.91
13	1	1	0	1	0	0	109	73	0	13.91
10	2	0	0	0	0	0	106	66	0	13.91
8	2	1	0	0	1	0	105	53	0	13.91
10	1	0	0	0	0	0	100	48	0	13.92
11	2	1	0	1	0	0	103	59	0	13.92
9	2	0	0	0	0	0	96	54	0	13.92
9	2	0	0	0	0	0	113	63	0	13.93
9	1	0	0	0	0	0	103	59	0	13.93
11	1	0	0	1	0	0	120	68	0	13.93
9	2	1	0	0	0	0	95	53	0	13.93
8	2	0	0	0	0	1	119	67	0	13.93
10	2	0	0	0	1	0	98	58	0	13.93
8	2	0	0	1	0	0	85	52	0	13.93
9	2	1	0	1	0	0	111	72	0	13.93
9	2	0	0	0	0	0	99	69	0	13.94
13	1	0	0	1	0	1	99	58	0	13.94
10	2	0	0	0	1	1	93	47	0	13.94
8	2	1	0	0	0	0	83	51	0	13.94
11	2	1	0	1	0	0	108	53	0	13.94
12	1	0	0	0	0	0	96	50	0	13.95
12	2	1	0	1	0	0	94	59	0	13.95
7	2	1	0	0	0	0	85	56	0	13.96
9	1	1	0	0	0	1	98	57	0	13.96
7	2	0	0	0	0	0	78	53	0	13.96
8	2	1	0	1	0	0	92	50	0	13.96
7	1	1	0	0	0	1	101	67	0	13.96
10	1	0	0	1	0	0	111	60	0	13.96
9	1	0	0	1	0	0	111	79	0	13.96
8	1	1	0	1	0	0	92	51	0	13.97
9	2	0	0	1	0	0	98	58	0	13.97
9	2	0	0	0	0	1	115	74	0	13.97
9	2	1	0	1	0	0	101	64	0	13.97
9	2	1	0	0	0	0	119	66	0	13.98
10	2	0	0	1	0	0	98	59	0	13.98
10	2	1	0	0	0	0	101	52	0	13.98
9	1	0	0	0	0	0	99	49	0	13.98
10	2	0	1	1	0	0	95	51	0	13.98
8	1	0	0	1	0	0	106	68	0	13.98
13	2	0	0	1	0	0	111	56	0	13.98
12	1	1	0	0	0	0	108	61	0	13.99
9	2	1	0	0	0	0	110	62	0	13.99
8	2	0	0	0	0	0	104	56	0	13.99
11	2	1	0	0	0	0	103	62	0	13.99
8	1	1	0	0	0	1	103	58	0	14
8	2	1	0	1	0	0	89	52	0	14
10	2	0	0	0	0	0	100	53	0	14
14	2	1	0	1	0	0	103	65	0	14
7	2	0	0	0	0	0	98	63	0	14
8	1	0	0	1	0	0	90	61	0	14
8	1	1	0	0	0	0	98	52	0	14
8	2	1	0	1	0	0	106	67	0	14.01
9	1	1	0	0	0	0	97	60	0	14.01
10	2	1	0	1	0	0	94	55	0	14.01
9	1	1	0	1	0	0	103	51	0	14.02
11	2	1	0	1	0	0	105	56	0	14.02
12	1	1	0	0	0	0	95	61	0	14.02
11	1	1	0	1	0	0	93	59	0	14.03
8	1	1	0	1	0	0	88	46	0	14.03
9	2	0	0	1	0	0	109	64	0	14.03
8	2	1	0	1	0	1	109	51	0	14.03
8	2	1	0	0	0	0	89	55	0	14.03
11	2	1	0	0	1	0	112	71	0	14.03
8	2	1	0	1	0	0	107	50	0	14.03
12	2	1	0	1	0	1	116	72	0	14.03
16	2	1	0	1	0	0	94	57	0	14.04
8	2	0	0	1	0	0	110	65	0	14.04
9	2	1	0	0	0	0	101	56	0	14.04
14	2	1	0	1	0	0	116	69	0	14.04
11	2	1	0	0	0	0	103	47	0	14.04
9	2	0	0	1	0	0	101	57	0	14.05
9	2	1	0	1	0	0	98	61	0	14.05
9	2	1	0	0	0	0	90	59	0	14.05
9	2	1	0	0	0	0	103	62	0	14.05
10	2	1	0	0	0	0	108	63	0	14.05
11	2	1	0	1	0	0	80	45	0	14.05
14	1	1	1	1	0	1	105	60	0	14.06
10	1	1	0	1	0	0	113	73	0	14.06
11	2	1	0	1	0	0	93	51	0	14.06
12	1	1	0	1	0	0	105	54	0	14.06
9	2	1	0	1	0	0	111	71	0	14.07
9	2	1	0	0	0	0	93	55	0	14.07
10	2	0	1	1	0	0	123	74	0	14.07
8	2	0	0	0	0	0	98	58	0	14.07
8	1	1	0	0	0	0	100	65	0	14.07
8	1	1	0	0	0	0	101	55	0	14.07
12	2	1	0	0	0	0	104	64	0	14.07
8	2	0	0	0	0	1	101	68	0	14.08
10	1	1	0	0	0	0	82	47	0	14.08
10	2	0	0	0	0	1	92	51	0	14.08
10	2	0	0	1	0	0	109	71	0	14.08
8	1	1	0	1	0	0	102	69	0	14.08
8	2	1	0	0	0	0	102	55	0	14.08
9	1	1	0	0	0	1	95	57	0	14.09
13	2	1	0	1	0	0	89	64	0	14.09
10	2	1	0	0	1	0	95	57	0	14.09
11	2	0	0	1	0	0	102	53	0	14.09
11	1	0	0	1	0	0	99	63	0	14.09
9	1	0	0	0	0	0	99	59	0	14.1
8	1	1	0	0	0	0	99	50	0	14.1
9	2	1	0	0	0	0	101	64	0	14.1
10	2	0	0	1	0	0	90	52	0	14.1
9	2	1	1	1	0	0	108	63	0	14.1
9	2	0	0	1	0	0	102	57	0	14.1
11	1	0	1	1	0	0	91	57	1	14.1
7	2	0	0	0	0	0	111	59	0	14.1
8	2	1	0	0	0	0	103	50	0	14.11
8	2	0	0	0	0	0	86	60	0	14.11
10	2	1	0	0	0	0	103	57	0	14.11
10	2	1	0	0	0	0	100	69	0	14.11
7	1	1	0	0	1	0	94	47	0	14.11
9	2	0	0	0	0	0	107	68	0	14.11
8	2	1	0	0	0	0	106	59	0	14.11
8	1	0	0	0	0	0	109	65	0	14.12
9	2	0	0	0	0	0	104	57	0	14.12
12	2	1	0	1	0	0	94	64	0	14.12
8	2	1	0	0	1	1	105	52	0	14.12
7	2	0	1	1	0	0	90	55	0	14.12
9	1	0	0	0	0	1	117	58	0	14.13
9	1	0	0	0	0	0	98	53	0	14.13
13	2	1	0	1	0	1	90	53	0	14.13
9	2	1	0	0	0	0	89	51	0	14.13
10	1	0	0	0	0	0	117	59	0	14.13
11	1	0	1	1	0	0	85	54	1	14.13
7	1	1	0	0	0	0	113	74	0	14.13
10	1	1	0	1	0	0	103	64	0	14.14
11	1	1	0	1	0	0	85	60	0	14.14
9	1	1	0	0	0	0	98	51	0	14.15
8	2	0	0	0	0	0	106	68	0	14.15
9	2	1	0	1	0	0	106	62	0	14.15
8	2	1	0	1	0	0	101	62	0	14.16
10	2	0	1	1	0	0	96	64	0	14.16
11	1	1	0	1	0	0	92	54	0	14.16
9	2	1	0	0	1	0	109	53	0	14.16
14	2	1	0	1	0	0	106	58	0	14.16
8	2	0	0	1	0	0	105	59	0	14.16
7	2	0	0	1	0	0	82	47	0	14.17
12	1	1	0	0	0	0	111	60	0	14.17
9	1	0	0	1	0	0	109	63	0	14.17
10	2	1	0	1	0	0	89	55	0	14.17
11	2	1	1	1	0	0	101	61	0	14.17
8	1	1	0	0	0	0	99	58	0	14.17
7	2	0	1	1	0	0	113	49	0	14.17
8	1	0	0	1	0	0	111	67	0	14.17
8	2	0	0	0	0	0	102	61	0	14.18
8	2	1	0	0	0	0	90	55	0	14.18
12	2	0	0	1	0	0	98	58	0	14.18
11	2	0	0	1	0	0	100	59	0	14.18
12	1	0	0	0	1	0	107	74	0	14.18
8	1	1	0	0	0	0	101	64	0	14.19
13	2	1	0	1	0	0	104	60	0	14.19
10	2	1	0	0	0	0	104	46	0	14.19
10	1	1	0	1	0	0	108	54	0	14.19
10	2	0	0	1	0	0	85	46	0	14.19
10	1	1	0	0	0	1	96	50	0	14.19
8	2	1	0	0	0	0	99	53	0	14.2
7	2	0	0	1	0	0	103	49	0	14.2
11	2	0	0	0	0	0	106	54	0	14.2
12	2	1	0	1	0	0	111	67	0	14.2
10	2	0	0	0	0	0	110	68	0	14.21
10	1	1	0	0	0	1	111	60	0	14.21
11	2	1	0	0	0	0	94	55	0	14.21
13	2	0	0	1	0	0	105	65	0	14.22
9	1	0	0	0	0	0	111	69	0	14.22
11	2	1	0	1	0	0	106	59	0	14.22
9	1	0	0	1	0	1	108	65	0	14.22
7	2	1	0	0	0	0	91	52	0	14.22
9	1	1	0	0	0	0	85	48	0	14.22
9	1	1	0	0	0	0	100	60	0	14.23
10	2	1	1	0	1	1	101	62	0	14.23
9	2	1	0	0	0	0	108	71	0	14.23
14	2	1	0	1	0	1	96	64	0	14.23
11	2	1	0	1	0	0	119	68	0	14.23
11	2	0	0	1	0	0	116	65	0	14.23
13	2	1	0	0	0	0	89	58	0	14.23
7	2	1	0	0	0	0	88	43	0	14.23
8	1	0	0	1	0	0	109	67	0	14.24
8	1	1	0	0	1	0	102	62	0	14.24
9	2	0	0	1	0	0	103	62	0	14.24
9	2	0	0	0	0	0	113	60	0	14.24
8	2	0	0	0	0	0	86	59	0	14.24
8	2	1	0	0	0	0	98	61	0	14.24
8	1	1	0	1	0	1	96	52	0	14.24
8	2	0	0	0	0	0	93	69	0	14.25
8	1	1	0	1	0	0	109	59	0	14.26
10	2	1	0	1	0	0	103	59	0	14.26
9	2	1	0	1	0	0	104	60	0	14.26
9	1	0	0	1	0	0	96	50	0	14.27
10	1	1	1	1	0	1	100	50	0	14.27
8	1	0	0	1	0	0	127	66	0	14.27
10	2	1	0	0	0	0	106	61	0	14.27
8	1	0	0	0	1	0	103	52	0	14.27
9	1	1	0	1	0	0	86	46	0	14.28
7	2	0	1	0	1	0	124	94	0	14.28
10	1	0	0	1	0	0	105	55	0	14.28
10	2	1	0	0	0	0	99	55	0	14.28
12	1	0	0	1	0	0	109	70	0	14.28
13	1	1	0	1	0	0	105	61	0	14.28
8	2	1	0	0	1	0	95	54	0	14.29
12	2	0	0	1	0	0	104	55	0	14.29
7	1	0	0	0	1	0	97	56	0	14.29
8	1	1	0	1	0	0	109	72	0	14.29
8	2	1	1	0	0	0	109	62	0	14.29
9	1	1	0	0	0	0	91	60	0	14.29
9	2	1	1	1	0	0	82	57	0	14.3
10	2	0	1	1	0	0	104	54	0	14.3
10	2	0	1	1	0	0	86	46	0	14.31
10	1	1	0	1	0	0	108	67	0	14.31
8	1	1	0	1	0	0	99	50	0	14.31
9	1	1	0	0	0	0	108	59	0	14.31
12	2	0	0	1	0	0	107	59	0	14.31
8	2	0	0	0	0	0	95	51	0	14.32
11	1	1	0	1	0	0	104	65	0	14.32
8	1	0	0	1	0	1	116	61	0	14.32
11	1	0	0	1	0	1	113	66	0	14.32
14	2	1	0	1	0	1	97	55	1	14.32
14	1	0	0	0	0	0	99	64	0	14.32
14	2	0	1	1	0	0	106	64	0	14.32
11	2	1	0	1	0	0	91	53	0	14.32
12	1	0	1	1	0	0	105	59	0	14.33
7	1	1	1	1	0	0	91	56	0	14.33
8	1	1	0	0	0	1	97	50	0	14.33
8	2	0	0	0	0	0	96	52	0	14.33
7	1	1	0	0	1	0	109	57	0	14.33
8	2	1	0	0	0	0	93	52	0	14.34
10	2	1	0	1	0	1	96	53	0	14.34
11	1	0	0	1	0	0	109	72	0	14.34
9	1	1	0	0	0	0	90	55	0	14.34
10	1	1	0	1	0	0	108	61	0	14.35
11	2	1	1	0	1	1	85	51	0	14.35
8	1	1	0	0	0	0	94	49	0	14.35
11	1	0	0	1	0	0	88	47	1	14.36
13	1	0	0	0	0	0	98	49	0	14.36
10	2	1	0	0	0	0	98	60	0	14.36
13	2	0	0	1	0	1	117	65	0	14.36
10	2	1	0	1	0	0	92	59	0	14.36
7	2	0	0	0	0	0	108	58	0	14.36
8	1	1	0	0	0	0	95	58	0	14.37
13	2	1	0	1	0	0	103	54	0	14.37
8	1	1	1	1	0	0	105	61	0	14.37
11	1	1	0	0	0	0	107	69	0	14.37
12	2	0	0	1	0	1	117	59	0	14.37
9	1	1	0	0	0	0	95	54	0	14.37
8	2	1	0	1	0	0	94	57	0	14.37
10	2	1	0	1	0	0	102	60	0	14.37
12	2	1	0	1	0	0	103	56	0	14.38
10	2	0	0	1	0	0	108	58	0	14.38
10	2	0	0	1	0	0	111	52	0	14.38
8	2	0	0	0	0	0	96	55	0	14.38
11	1	1	0	1	0	0	99	66	0	14.39
8	1	0	0	1	0	0	109	77	0	14.39
10	2	0	0	0	0	0	97	54	0	14.39
7	1	0	0	0	0	0	92	61	0	14.39
11	2	1	1	1	0	0	95	56	0	14.39
9	1	1	0	1	0	0	86	50	0	14.39
9	1	0	0	1	0	0	93	60	0	14.39
10	1	0	0	0	0	0	106	59	0	14.39
13	2	1	0	0	0	0	95	52	0	14.4
8	2	0	0	0	0	0	98	61	0	14.4
11	2	1	0	1	0	1	107	60	0	14.41
8	2	1	0	1	0	0	93	46	0	14.41
11	2	0	0	1	0	0	111	74	0	14.41
9	1	0	0	1	0	0	108	60	0	14.41
8	2	0	0	0	0	0	93	66	0	14.41
7	1	0	0	1	0	1	85	51	0	14.42
7	1	1	0	0	0	0	95	55	0	14.42
10	1	0	0	1	0	0	118	41	0	14.42
11	2	1	0	1	0	1	111	66	0	14.42
11	2	0	0	1	0	1	118	73	0	14.42
7	1	0	0	1	0	0	96	81	0	14.43
10	2	0	0	1	0	0	114	77	0	14.43
10	2	1	1	0	0	0	104	60	0	14.43
12	2	0	0	1	0	0	110	61	0	14.43
7	1	1	0	0	0	0	93	55	0	14.43
8	2	0	0	1	0	1	114	67	0	14.44
8	1	1	0	0	0	0	101	58	0	14.44
10	2	1	0	1	0	0	117	69	0	14.44
11	1	0	0	1	0	1	117	69	0	14.44
8	2	1	0	0	0	0	93	50	0	14.44
9	1	1	0	1	0	0	91	54	0	14.44
9	2	1	0	0	0	0	99	55	0	14.44
9	1	1	0	0	0	0	92	51	0	14.45
9	1	0	0	1	0	0	107	52	0	14.45
11	1	0	0	0	0	0	101	58	0	14.45
9	1	0	0	1	0	0	113	56	0	14.45
8	1	0	0	1	0	0	93	51	0	14.45
8	1	0	0	0	0	0	101	58	0	14.45
9	2	0	0	0	0	0	98	54	0	14.45
10	2	0	1	0	0	0	115	66	0	14.45
8	2	1	0	0	0	0	96	58	0	14.46
8	1	1	1	0	0	0	103	79	0	14.46
9	1	0	0	0	0	0	102	54	0	14.46
10	2	1	1	0	1	0	100	49	0	14.47
11	1	1	0	0	0	0	98	56	0	14.47
10	2	0	0	1	0	0	118	72	0	14.47
9	2	1	0	1	0	1	107	55	0	14.48
8	1	0	0	0	0	0	91	59	0	14.48
14	1	1	0	1	0	0	109	70	0	14.48
13	2	1	0	1	0	0	119	77	0	14.48
9	1	1	0	0	0	0	103	60	0	14.49
8	2	0	0	0	1	0	89	57	0	14.49
11	1	0	0	0	1	0	101	68	0	14.49
9	1	0	1	1	0	0	101	51	0	14.49
12	1	1	0	0	0	1	112	72	0	14.49
9	1	1	1	1	0	0	114	56	0	14.49
10	1	1	0	1	0	0	99	58	0	14.49
12	2	0	0	1	0	1	103	60	0	14.49
7	1	1	0	0	0	1	107	46	0	14.49
13	2	0	0	1	0	0	88	60	0	14.5
7	2	1	0	0	0	0	106	62	0	14.5
9	2	1	0	0	0	0	109	57	0	14.5
13	2	1	0	1	0	0	88	51	0	14.5
8	1	1	1	0	0	0	105	59	0	14.5
8	2	1	0	0	0	0	101	50	0	14.5
12	1	1	0	1	0	0	115	63	0	14.5
14	2	1	0	1	0	0	103	69	0	14.5
8	1	0	0	1	0	0	109	62	0	14.5
10	1	0	0	1	0	0	87	51	0	14.5
7	2	1	0	0	0	0	89	55	0	14.5
11	1	0	1	1	0	0	106	61	0	14.5
9	2	1	0	0	1	0	89	52	0	14.51
7	2	0	0	0	1	0	93	46	0	14.51
10	2	0	0	0	0	0	116	71	0	14.51
9	1	0	0	0	1	0	99	49	0	14.51
8	1	0	0	0	0	0	103	82	0	14.51
11	1	0	0	0	1	1	110	57	0	14.51
10	2	0	0	1	0	0	92	47	0	14.51
8	2	1	0	1	0	0	98	59	0	14.52
8	2	1	0	1	0	0	97	57	0	14.52
8	1	1	0	0	0	0	94	50	0	14.52
7	1	1	0	1	0	0	89	53	0	14.52
17	2	1	1	1	0	0	101	62	0	14.52
14	2	0	0	1	0	0	111	61	0	14.52
8	1	1	0	0	0	0	102	56	0	14.52
10	1	1	0	0	0	0	104	57	0	14.52
9	1	1	0	0	0	0	105	62	0	14.52
7	2	0	0	0	0	0	113	71	0	14.53
7	2	1	0	0	1	0	104	54	0	14.53
11	1	0	0	0	0	1	115	53	0	14.53
13	2	0	0	0	1	0	119	64	0	14.53
7	1	0	0	1	0	1	95	60	0	14.53
10	1	1	1	1	0	1	119	66	0	14.53
8	2	1	0	0	0	0	92	51	0	14.53
14	1	1	0	1	0	0	116	72	0	14.54
8	2	0	0	1	0	0	113	53	0	14.54
10	2	1	1	1	0	0	94	55	0	14.54
10	2	1	0	1	0	0	101	56	0	14.54
11	1	1	0	1	0	0	89	51	0	14.54
7	1	1	0	0	0	0	87	61	0	14.54
11	2	0	1	0	0	1	115	65	0	14.55
8	1	0	0	0	0	0	89	47	0	14.55
8	2	0	0	0	0	0	106	65	0	14.55
12	2	1	0	1	0	1	86	51	0	14.55
8	2	0	0	0	0	0	103	54	0	14.55
9	1	1	0	0	0	0	100	68	0	14.56
9	2	1	1	0	0	0	94	53	0	14.56
9	1	0	0	1	0	0	92	56	0	14.56
7	1	1	0	0	1	0	88	57	0	14.56
8	2	1	0	0	0	0	97	53	0	14.56
10	2	1	0	1	0	0	90	59	0	14.56
8	2	1	0	0	1	0	92	53	0	14.56
9	1	1	0	0	1	0	103	70	0	14.56
9	1	0	0	0	0	0	90	46	0	14.57
16	2	1	1	1	0	1	105	55	0	14.57
12	2	0	0	1	0	0	115	59	0	14.57
10	1	1	0	1	0	1	110	68	0	14.58
9	1	0	0	0	0	0	101	56	0	14.58
10	1	1	0	1	0	0	109	59	0	14.58
9	2	0	1	0	0	0	98	61	0	14.58
10	1	1	0	0	0	0	100	59	0	14.58
9	2	0	0	0	0	0	100	53	0	14.58
8	2	1	0	0	1	0	107	57	0	14.58
10	2	0	0	0	0	0	115	57	0	14.58
8	1	0	0	0	1	0	106	87	0	14.58
7	2	1	0	0	0	0	100	56	0	14.58
12	2	0	0	1	0	0	112	63	0	14.59
8	2	0	0	0	0	0	94	59	0	14.59
8	2	0	0	0	1	0	109	60	0	14.59
9	2	0	1	0	1	0	110	59	0	14.59
8	2	1	1	1	0	0	100	47	0	14.59
8	2	1	0	0	0	0	95	53	0	14.59
10	1	0	0	1	0	0	118	61	0	14.6
13	1	1	1	1	0	1	106	54	0	14.6
7	1	0	0	0	1	0	100	69	0	14.6
11	2	0	0	1	0	0	116	66	0	14.6
11	2	0	0	0	0	0	111	73	0	14.6
10	2	1	0	1	0	0	101	55	0	14.6
8	2	0	0	0	0	0	107	66	0	14.6
9	2	1	0	1	0	0	103	69	0	14.6
13	1	1	0	0	0	0	102	63	0	14.61
8	1	1	0	0	0	0	93	43	0	14.61
8	1	1	0	0	0	0	106	57	0	14.61
10	2	0	0	0	0	0	96	52	0	14.61
9	1	1	0	0	0	0	103	66	0	14.61
10	2	1	1	1	0	1	104	57	0	14.61
12	1	1	0	1	0	0	107	52	0	14.61
12	1	0	0	0	0	1	100	55	0	14.61
11	1	0	0	1	0	0	108	59	0	14.62
12	1	0	0	0	0	0	119	63	0	14.62
7	2	0	0	0	0	0	86	43	0	14.62
13	1	0	1	1	0	0	102	67	0	14.62
11	1	1	0	0	0	0	107	58	0	14.62
8	2	1	0	0	0	0	92	52	0	14.62
8	1	1	0	1	0	0	97	67	0	14.62
11	1	1	0	0	0	0	102	57	0	14.62
8	2	1	0	1	0	0	100	63	0	14.62
9	2	1	0	0	0	0	100	64	0	14.62
10	1	1	0	1	0	0	102	51	0	14.62
10	2	0	0	0	0	0	110	49	0	14.63
10	2	1	1	1	0	0	108	66	0	14.63
9	2	1	0	0	0	0	99	50	0	14.63
10	2	0	0	0	0	0	121	69	0	14.63
8	1	1	0	0	0	0	106	73	0	14.63
9	1	1	0	1	0	0	90	55	0	14.63
11	1	1	0	0	0	0	90	53	0	14.64
10	1	0	1	0	1	1	104	59	0	14.64
8	2	0	0	1	0	0	92	57	0	14.64
9	2	0	1	0	1	0	114	73	0	14.64
11	2	1	0	1	0	0	106	67	0	14.64
10	2	1	0	1	0	1	98	55	0	14.64
8	2	1	0	0	0	0	86	52	0	14.64
8	2	0	1	1	0	1	94	49	0	14.65
13	2	1	0	1	0	0	106	54	0	14.65
10	2	0	1	1	0	1	94	48	0	14.65
12	2	0	0	1	0	0	117	65	0	14.65
12	2	0	0	1	0	0	113	66	0	14.65
12	1	1	0	1	0	0	100	62	0	14.65
9	2	0	0	1	0	0	105	57	0	14.66
8	1	0	0	0	0	0	96	46	0	14.66
9	1	0	0	0	0	0	98	55	0	14.66
9	1	1	0	1	0	0	91	61	0	14.66
15	2	1	1	1	0	0	109	62	0	14.66
10	2	0	0	1	0	1	109	67	0	14.66
14	1	1	0	1	0	0	104	69	0	14.66
8	2	0	0	1	0	0	104	66	0	14.66
9	2	1	0	0	0	0	101	55	0	14.67
8	1	0	1	1	0	0	92	58	0	14.67
8	1	0	0	0	0	0	88	49	0	14.67
12	2	0	1	1	0	1	132	64	0	14.67
8	2	1	1	0	1	1	97	58	0	14.67
8	1	1	0	0	0	0	99	53	0	14.67
11	1	1	0	1	0	0	107	70	0	14.68
8	1	1	0	1	0	0	109	49	0	14.68
14	1	1	0	1	0	0	111	61	0	14.68
10	2	0	0	0	0	0	93	60	0	14.68
10	2	0	0	0	0	0	115	56	0	14.68
13	2	1	0	1	0	0	101	58	0	14.69
12	2	0	0	1	0	0	99	58	0	14.69
10	1	1	1	1	0	0	88	48	0	14.7
12	1	0	0	1	0	0	111	68	0	14.7
8	1	1	0	1	0	0	96	59	0	14.7
11	1	0	0	1	0	0	98	69	0	14.7
11	2	1	0	1	0	1	96	60	0	14.7
8	1	1	0	1	0	0	112	63	0	14.7
12	1	0	0	1	0	0	109	69	0	14.7
10	1	1	0	0	0	0	91	60	0	14.7
10	2	1	1	0	0	0	109	62	0	14.7
13	1	1	0	1	0	0	115	59	0	14.7
9	1	0	0	0	1	0	104	68	0	14.71
12	1	0	0	1	0	1	112	54	0	14.71
9	2	1	0	1	0	0	104	60	0	14.71
9	2	1	0	0	0	0	105	68	0	14.71
8	1	1	0	0	0	0	96	55	0	14.71
10	1	0	0	1	0	0	115	69	0	14.71
12	1	1	1	1	0	0	109	59	0	14.72
7	1	1	0	1	0	1	100	59	0	14.72
7	2	1	0	0	0	0	113	50	0	14.72
7	2	0	0	0	0	0	88	53	0	14.72
8	1	1	0	0	0	0	81	44	0	14.72
8	1	0	0	0	0	0	79	54	0	14.72
9	2	0	0	0	1	0	93	30	0	14.72
11	1	0	0	0	0	0	108	55	0	14.72
9	1	0	0	0	0	0	98	54	0	14.73
9	2	1	0	0	1	1	100	50	0	14.73
11	1	0	0	0	0	0	106	52	0	14.73
12	2	0	0	1	0	0	100	60	0	14.73
10	1	1	0	0	0	0	108	59	0	14.73
9	1	0	0	0	1	0	95	50	0	14.73
8	2	1	0	0	0	0	106	62	0	14.73
10	1	0	1	0	1	1	91	62	0	14.73
8	1	1	1	0	1	0	106	57	0	14.74
13	1	1	0	1	0	0	99	58	0	14.74
11	2	0	0	0	0	0	115	61	0	14.74
12	1	1	1	1	0	0	99	60	0	14.74
9	1	0	0	0	0	0	104	53	0	14.74
12	1	1	0	1	0	0	100	51	0	14.74
11	1	1	0	1	0	0	95	52	0	14.75
9	2	1	0	1	0	1	105	65	0	14.75
13	2	1	0	0	0	0	84	50	0	14.75
9	1	0	1	0	0	0	91	55	0	14.75
17	2	1	1	1	0	0	114	72	0	14.75
13	1	1	0	1	0	1	108	72	0	14.75
8	2	1	0	1	0	0	91	50	0	14.75
17	2	0	1	1	0	0	104	67	0	14.75
8	2	1	1	1	0	0	89	50	0	14.76
10	1	1	0	1	0	0	106	46	0	14.76
10	1	0	1	0	0	1	89	47	0	14.76
8	1	0	0	0	0	0	98	44	0	14.76
11	2	1	0	0	0	0	89	48	0	14.76
7	1	1	1	1	0	0	109	70	0	14.76
8	2	0	1	1	0	1	92	50	0	14.76
14	1	1	0	1	0	0	118	50	0	14.76
8	2	1	0	0	0	0	96	53	0	14.77
12	2	1	1	1	0	1	112	55	0	14.77
8	1	1	0	0	0	0	88	51	0	14.78
9	2	0	1	1	0	0	100	61	0	14.78
8	1	0	0	0	0	0	96	51	0	14.78
7	1	0	0	0	1	0	96	62	0	14.78
8	1	1	1	1	0	1	107	67	0	14.78
9	2	0	0	0	0	0	109	65	0	14.79
8	1	1	0	1	0	0	111	61	0	14.79
9	2	0	0	0	1	0	102	70	0	14.79
13	2	1	1	1	0	0	99	57	0	14.79
9	2	0	0	1	0	1	112	65	0	14.79
9	2	1	1	1	0	0	108	67	0	14.79
16	2	1	1	1	0	1	107	76	1	14.79
8	2	1	0	0	0	0	100	57	0	14.79
8	1	1	0	0	1	0	103	63	0	14.79
8	1	1	0	0	0	0	101	51	0	14.79
7	1	1	0	0	0	0	106	63	0	14.8
8	2	1	0	0	0	0	95	73	0	14.8
9	1	1	0	1	0	1	109	50	0	14.8
12	2	1	1	1	0	1	97	65	0	14.8
10	1	1	0	0	0	0	98	52	0	14.8
10	1	0	0	1	0	0	115	65	0	14.8
8	1	1	0	0	0	0	102	55	0	14.8
9	1	0	0	1	0	0	106	62	0	14.81
7	1	1	0	0	1	0	95	52	0	14.81
12	1	1	0	1	0	0	88	48	0	14.81
7	2	1	0	0	0	0	109	57	0	14.81
10	1	0	0	1	0	1	116	61	0	14.81
11	2	0	1	0	1	1	117	64	0	14.81
9	1	0	0	1	0	0	111	70	0	14.81
7	1	1	0	0	1	0	98	47	0	14.82
7	2	1	0	0	1	0	94	55	0	14.82
12	2	1	0	1	0	0	97	68	0	14.82
7	2	0	0	0	1	0	105	58	0	14.82
8	2	1	0	0	0	0	98	58	0	14.82
8	1	0	0	0	0	1	81	59	0	14.82
8	1	1	0	0	1	0	95	56	0	14.82
7	2	1	0	0	0	0	96	59	0	14.82
8	2	1	1	1	0	1	107	72	0	14.82
9	2	1	0	0	0	0	107	64	0	14.83
13	2	1	0	1	0	0	90	53	0	14.83
13	1	0	0	1	0	0	107	60	0	14.83
12	2	1	0	1	0	1	115	70	0	14.83
11	1	0	0	1	0	1	115	58	0	14.83
8	2	1	0	0	1	0	89	55	0	14.84
9	1	1	0	0	0	0	117	61	0	14.84
9	2	1	0	1	0	0	89	64	0	14.84
10	1	0	1	1	0	1	97	56	0	14.84
13	2	0	0	1	0	1	117	70	0	14.84
12	1	1	0	1	0	1	95	59	0	14.84
9	2	1	0	0	0	0	85	50	0	14.85
10	1	1	0	0	0	0	97	52	0	14.85
9	2	0	0	0	0	0	86	59	0	14.85
16	2	0	1	0	1	0	97	55	1	14.85
10	2	1	0	1	0	0	108	69	0	14.85
10	2	1	0	1	0	0	107	52	0	14.85
12	2	0	0	1	0	0	92	50	0	14.85
11	2	1	0	1	0	0	108	58	0	14.85
9	2	1	0	0	0	0	98	51	0	14.86
11	1	1	0	1	0	0	106	61	0	14.86
11	2	1	0	1	0	1	101	63	0	14.86
9	1	1	0	1	0	0	90	53	0	14.86
8	2	1	0	0	1	0	94	56	0	14.86
9	1	1	0	1	0	0	102	59	0	14.86
10	1	1	0	0	0	0	90	55	0	14.86
9	1	1	0	1	0	0	112	61	0	14.86
8	2	1	0	0	0	0	107	44	0	14.87
12	1	1	1	1	0	1	100	58	0	14.87
11	1	0	0	0	0	0	109	56	0	14.87
12	1	0	0	1	0	0	99	49	0	14.87
11	2	1	0	0	1	0	125	74	0	14.87
8	1	0	0	0	0	0	102	57	0	14.87
10	1	0	0	0	1	0	99	52	0	14.87
8	1	1	0	0	0	0	101	64	0	14.87
11	2	1	1	1	0	0	113	59	0	14.88
11	1	1	0	0	0	0	109	60	0	14.88
8	2	0	0	0	0	0	108	70	0	14.88
8	1	1	0	0	0	1	106	49	0	14.88
10	2	1	1	0	0	0	104	54	0	14.88
7	2	0	0	0	1	0	104	55	0	14.89
11	2	1	0	0	1	0	114	65	0	14.89
12	1	1	0	1	0	0	109	61	0	14.89
13	1	1	0	1	0	0	99	62	0	14.89
13	2	0	0	1	0	0	103	63	0	14.89
11	2	0	0	1	0	0	96	52	0	14.89
8	1	1	0	0	0	0	101	58	0	14.89
9	1	0	1	0	0	0	103	67	0	14.89
11	1	0	0	0	0	0	107	59	0	14.89
15	1	1	0	1	0	0	122	72	0	14.89
13	2	0	1	1	0	0	99	57	0	14.9
7	1	0	0	0	0	0	98	59	0	14.9
10	2	0	0	1	0	0	118	69	0	14.9
10	1	1	1	1	0	0	89	57	0	14.9
14	2	1	0	1	0	0	102	68	0	14.9
8	2	0	0	1	0	0	124	65	0	14.9
10	2	1	0	1	0	0	90	58	0	14.9
9	1	1	0	1	0	0	98	64	0	14.9
11	2	1	0	1	0	1	82	54	0	14.91
8	2	1	0	0	1	0	106	57	0	14.91
8	1	0	0	0	0	0	98	66	0	14.92
13	1	1	0	1	0	0	93	56	0	14.92
9	2	0	0	0	0	0	94	57	0	14.92
14	2	1	0	0	0	0	100	65	0	14.92
13	2	1	0	1	0	1	116	69	0	14.92
7	2	0	1	0	0	0	126	61	0	14.92
10	1	0	0	0	0	0	101	62	0	14.92
8	2	1	0	1	0	1	108	71	0	14.92
8	1	1	0	0	1	0	101	56	0	14.92
10	1	0	0	1	0	0	79	48	0	14.92
10	1	1	0	0	0	0	99	59	0	14.92
14	1	1	0	1	0	0	102	68	0	14.92
12	2	1	0	1	0	0	90	56	0	14.93
8	2	0	0	0	1	1	88	52	0	14.93
9	1	0	0	1	0	1	108	65	0	14.93
9	1	1	0	1	0	0	117	61	0	14.93
10	1	0	0	1	0	0	109	90	0	14.94
8	1	1	0	0	0	1	105	60	0	14.94
10	1	1	0	1	0	0	93	57	0	14.94
8	1	1	0	0	1	0	91	47	0	14.94
9	1	1	0	0	0	0	105	60	0	14.94
17	1	1	1	1	0	0	97	64	0	14.95
10	1	0	0	1	0	1	107	59	0	14.95
10	2	1	1	1	0	0	87	54	0	14.95
10	2	1	0	0	0	0	98	56	0	14.95
11	2	1	1	1	0	1	104	61	0	14.95
8	2	1	0	1	0	1	106	55	0	14.95
13	1	1	0	1	0	0	93	55	0	14.96
8	1	1	0	1	0	1	97	55	0	14.96
15	1	0	1	1	0	0	104	66	0	14.96
9	1	1	0	1	0	0	91	53	0	14.96
10	2	0	0	1	0	0	102	58	0	14.96
11	2	1	1	1	0	1	109	71	0	14.96
7	1	0	0	1	0	0	93	49	0	14.97
9	1	0	0	0	0	0	114	60	0	14.97
13	2	0	0	1	0	1	90	52	0	14.97
12	1	0	0	0	0	0	98	57	0	14.97
13	2	1	1	1	0	1	91	57	0	14.97
7	1	1	0	0	1	0	102	50	0	14.97
8	1	0	0	0	0	0	105	55	0	14.97
11	2	0	1	1	0	0	84	62	0	14.97
8	2	1	0	0	1	1	94	44	0	14.97
9	1	1	0	1	0	0	100	57	0	14.97
9	2	0	1	0	0	0	121	61	0	14.97
9	2	1	0	0	0	0	91	59	0	14.97
14	2	0	0	1	0	0	99	59	0	14.97
8	2	0	0	0	0	0	110	66	0	14.98
8	1	1	0	1	0	0	108	63	0	14.98
9	1	1	0	0	1	0	108	69	0	14.98
9	2	0	0	0	0	1	104	52	0	14.98
11	2	1	0	1	0	0	97	55	0	14.98
9	2	0	0	0	0	0	106	60	0	14.98
10	1	1	0	1	0	0	95	51	0	14.98
12	1	1	0	1	0	0	102	59	0	14.98
10	2	1	0	1	0	1	101	61	0	14.98
10	1	1	0	0	0	0	92	45	0	14.98
11	2	1	0	1	0	0	114	64	0	14.98
10	1	1	0	1	0	0	112	57	0	14.98
11	1	0	1	0	0	0	112	61	0	14.99
8	1	0	0	0	0	0	98	53	0	14.99
12	1	1	1	0	0	0	95	56	0	14.99
9	2	1	0	1	0	0	99	49	0	14.99
9	1	0	0	1	0	0	103	58	0	14.99
12	1	0	0	1	0	0	103	67	0	14.99
8	2	1	0	0	1	0	87	52	0	14.99
8	2	1	0	0	1	1	104	61	0	14.99
12	2	0	1	1	0	0	123	58	0	15
8	2	1	1	0	1	1	108	70	0	15
12	1	0	0	0	0	0	112	59	0	15
7	1	1	0	1	0	0	94	61	0	15
9	1	0	0	0	1	0	101	50	0	15
8	2	1	0	0	0	1	91	56	0	15
8	1	1	0	0	0	1	98	56	0	15
14	1	1	0	1	0	1	124	61	0	15.01
13	1	1	1	1	0	0	114	67	0	15.01
9	2	1	0	1	0	0	97	51	0	15.01
8	1	0	0	0	0	0	104	58	0	15.01
8	2	0	0	0	0	0	99	55	0	15.01
9	2	0	0	1	0	0	100	57	0	15.01
9	1	1	0	1	0	0	109	64	0	15.02
8	2	1	0	1	0	1	90	51	0	15.02
10	2	0	0	0	0	0	100	59	0	15.02
12	1	1	0	1	0	0	119	63	0	15.02
7	1	1	0	0	0	0	103	61	0	15.02
8	2	1	0	0	0	0	88	58	0	15.02
7	2	1	0	0	0	1	99	56	0	15.02
17	1	1	0	1	0	0	96	55	0	15.02
10	2	1	0	0	0	0	91	54	0	15.02
8	2	0	0	0	0	0	109	71	0	15.03
9	1	0	0	0	0	0	103	69	0	15.03
8	1	0	0	0	1	0	93	50	0	15.03
7	2	1	0	0	0	0	107	59	0	15.03
11	1	1	0	1	0	0	102	64	0	15.03
14	1	1	0	1	0	0	104	61	1	15.03
9	2	0	0	0	0	0	112	52	0	15.04
10	1	0	0	0	0	0	108	62	0	15.04
7	2	0	0	0	0	0	97	53	0	15.04
9	2	1	0	0	0	1	114	66	0	15.04
11	2	1	0	1	0	1	99	67	0	15.04
19	2	0	1	1	0	0	111	70	0	15.05
20	2	0	1	1	0	0	111	70	0	15.05
11	2	0	0	0	0	0	115	51	0	15.05
15	2	1	0	1	0	1	87	51	0	15.05
8	2	0	0	0	0	0	104	58	0	15.05
9	2	1	0	0	0	1	101	58	0	15.05
9	2	1	0	0	1	0	111	43	0	15.06
10	2	0	0	1	0	0	101	56	0	15.06
12	2	1	0	1	0	0	96	57	0	15.06
7	2	1	1	0	0	0	107	53	0	15.06
11	2	0	0	1	0	0	112	71	0	15.06
13	1	0	0	1	0	0	103	55	0	15.07
8	2	0	0	0	0	0	107	56	0	15.07
13	2	1	0	1	0	1	106	62	0	15.07
14	1	0	0	1	0	0	119	61	0	15.07
9	2	1	0	1	0	0	97	59	0	15.07
8	2	1	0	0	0	0	87	51	0	15.07
10	1	0	0	1	0	0	109	66	0	15.07
11	2	1	1	1	0	1	81	55	0	15.08
12	1	0	0	1	0	0	141	99	0	15.08
7	1	1	0	0	0	0	103	58	0	15.08
8	1	0	0	0	0	0	99	52	0	15.08
10	2	1	0	1	0	0	109	67	0	15.08
8	1	1	0	1	0	0	89	50	0	15.08
9	2	0	0	0	0	0	107	60	0	15.08
11	2	0	0	0	0	0	108	57	0	15.08
10	2	1	0	0	0	0	119	70	0	15.08
8	2	1	0	0	1	1	95	54	0	15.08
9	2	1	0	0	0	0	104	61	0	15.08
8	2	0	0	0	0	0	99	62	0	15.08
9	1	1	0	0	1	0	102	56	0	15.08
8	1	1	0	0	1	0	102	64	0	15.09
11	1	0	1	0	0	1	111	53	0	15.09
11	2	1	0	1	0	0	101	53	0	15.09
10	1	1	0	0	0	0	96	54	0	15.09
11	1	1	0	0	0	0	104	57	0	15.09
16	1	1	0	1	0	0	102	56	0	15.09
10	1	1	0	0	0	0	111	62	0	15.09
11	1	1	0	1	0	0	100	56	0	15.09
9	2	0	0	0	0	0	101	57	0	15.09
11	1	0	0	0	0	0	116	68	0	15.09
16	2	1	0	1	0	0	104	61	0	15.09
9	1	1	0	1	0	0	109	59	0	15.09
8	1	0	1	0	1	0	94	54	0	15.09
10	1	1	0	1	0	0	92	57	0	15.09
13	1	0	0	1	0	1	103	65	0	15.09
16	1	0	0	1	0	1	104	58	1	15.1
8	2	0	0	0	0	0	111	92	0	15.1
16	2	1	1	1	0	0	104	60	1	15.1
10	1	0	0	1	0	0	115	62	0	15.1
7	2	0	0	0	0	0	105	59	0	15.1
8	1	0	0	0	0	0	107	65	0	15.1
7	2	0	1	0	1	1	96	48	0	15.11
8	1	1	1	1	0	0	104	56	0	15.11
8	2	0	0	1	0	0	112	47	0	15.11
13	1	1	0	1	0	0	87	47	0	15.12
7	1	0	0	0	0	0	96	57	0	15.12
11	1	1	1	1	0	0	113	46	0	15.12
10	1	0	0	0	0	0	116	62	0	15.12
15	2	1	1	1	0	1	101	53	0	15.12
8	1	0	0	0	0	0	100	50	0	15.13
11	2	1	0	0	0	0	116	67	0	15.13
8	1	1	0	1	0	0	110	59	0	15.13
12	1	0	1	1	0	1	111	47	0	15.13
10	1	0	0	0	1	0	94	54	0	15.13
19	1	0	0	1	0	0	119	70	0	15.13
20	1	0	0	1	0	0	119	70	0	15.13
20	1	0	0	1	0	0	119	70	0	15.13
9	2	0	0	0	0	0	104	65	0	15.13
10	1	1	1	1	0	0	98	59	0	15.14
8	2	0	0	0	0	0	108	71	0	15.14
8	2	1	0	1	0	0	109	69	0	15.15
10	2	0	0	1	0	0	94	61	0	15.15
7	1	0	0	0	1	0	90	50	0	15.15
11	1	0	0	0	0	0	96	57	0	15.15
11	1	1	0	0	0	0	116	62	0	15.15
9	1	0	1	1	0	0	106	49	0	15.15
11	2	1	0	1	0	1	98	60	0	15.15
15	1	0	0	1	0	1	112	73	0	15.15
8	2	1	0	0	0	0	93	48	0	15.16
10	1	0	0	0	0	0	103	57	0	15.16
8	1	0	1	1	0	1	102	48	0	15.16
13	2	1	1	1	0	0	112	59	0	15.16
10	2	1	0	1	0	0	111	60	0	15.16
9	1	1	0	0	0	0	107	62	0	15.16
8	2	0	0	0	0	0	101	53	0	15.16
7	1	1	0	0	0	0	101	43	0	15.16
8	2	0	0	0	0	0	103	60	0	15.17
8	1	0	0	0	0	1	99	54	0	15.17
9	2	0	0	0	0	0	115	54	0	15.17
10	1	1	0	1	0	1	97	54	0	15.17
14	1	0	0	1	0	0	98	57	0	15.17
9	1	1	0	0	0	0	97	47	0	15.17
9	1	0	0	1	0	0	113	56	0	15.17
9	1	1	0	1	0	1	110	74	0	15.17
13	1	1	1	1	0	0	114	59	0	15.17
16	2	0	0	1	0	0	97	59	0	15.18
9	1	0	0	1	0	0	112	63	0	15.18
11	1	1	0	1	0	0	99	52	0	15.18
7	2	1	0	0	0	0	105	60	0	15.18
7	1	0	0	1	0	0	94	53	0	15.18
11	2	1	0	1	0	0	105	55	0	15.18
9	1	0	0	1	0	0	96	57	0	15.19
10	1	0	0	1	0	0	113	70	0	15.19
8	1	1	0	0	0	0	102	55	0	15.19
8	2	1	0	0	0	0	109	61	0	15.19
15	2	0	0	1	0	0	113	71	0	15.19
10	1	0	0	1	0	0	113	63	0	15.2
7	2	0	1	1	0	1	81	47	0	15.2
12	2	1	0	1	0	0	101	52	0	15.2
11	1	1	0	0	0	0	98	52	0	15.2
12	2	0	1	0	1	1	108	52	0	15.2
10	2	0	0	0	0	0	107	66	0	15.2
9	2	1	0	0	0	0	92	58	0	15.2
9	1	1	0	0	0	1	105	63	0	15.2
12	2	0	0	1	0	0	103	56	0	15.2
11	1	1	0	1	0	0	102	53	0	15.2
7	1	1	1	1	0	0	108	62	0	15.21
10	2	1	0	0	0	0	95	48	0	15.21
10	1	0	0	0	0	0	100	54	0	15.21
11	2	0	0	1	0	0	97	65	0	15.21
11	2	1	0	1	0	0	102	65	0	15.21
11	2	1	0	1	0	0	85	48	0	15.21
9	1	1	0	0	1	0	96	43	0	15.21
10	2	1	0	1	0	0	107	58	0	15.21
13	2	1	1	1	0	0	117	62	0	15.21
10	2	1	1	1	0	0	102	57	0	15.21
13	1	0	0	0	0	0	95	58	0	15.21
12	1	1	1	0	0	0	116	67	0	15.22
9	1	1	0	0	0	0	99	55	0	15.22
9	2	1	0	1	0	1	102	63	0	15.22
8	2	1	1	1	0	0	93	52	0	15.22
12	1	0	0	0	0	0	125	86	0	15.22
12	2	0	1	1	0	0	109	58	0	15.22
10	2	1	0	0	0	0	97	58	0	15.22
11	1	1	0	1	0	0	114	61	0	15.23
9	1	0	0	0	0	0	101	59	0	15.23
9	2	1	0	0	0	0	109	66	0	15.23
12	2	1	1	1	0	0	108	65	0	15.23
9	2	1	0	1	0	1	103	64	0	15.23
9	2	1	0	0	0	0	102	55	0	15.23
9	1	1	0	1	0	0	112	69	0	15.23
10	1	0	0	1	0	0	105	57	0	15.24
10	1	1	0	1	0	0	97	53	0	15.24
9	2	0	0	0	0	0	105	61	0	15.24
8	2	0	0	0	0	0	117	59	0	15.24
10	2	0	0	0	0	0	84	48	0	15.24
8	2	0	0	0	1	0	105	48	0	15.24
10	2	0	0	1	0	0	115	62	0	15.24
19	1	0	0	1	0	0	125	69	0	15.25
20	1	0	0	1	0	0	125	69	0	15.25
20	1	0	0	1	0	0	125	69	0	15.25
13	1	0	0	0	0	0	100	60	0	15.25
13	2	1	0	0	0	0	109	55	0	15.25
7	2	1	0	0	0	0	102	55	0	15.25
8	2	1	0	0	0	0	99	60	0	15.25
8	1	0	0	0	0	0	101	54	0	15.25
10	2	0	0	1	0	0	95	50	0	15.25
8	1	1	0	0	0	0	103	57	0	15.25
8	2	0	0	0	1	0	107	66	0	15.25
10	2	0	0	1	0	0	93	53	0	15.25
10	2	1	0	1	0	0	97	59	0	15.25
10	2	0	0	0	0	0	105	57	0	15.26
8	2	1	0	1	0	0	94	60	0	15.26
8	1	0	0	0	0	0	114	89	0	15.26
12	1	0	0	1	0	0	111	62	0	15.26
10	2	0	0	0	1	0	107	64	0	15.26
13	2	1	1	1	0	0	92	59	0	15.26
10	1	1	0	0	0	0	101	66	0	15.26
11	1	0	0	1	0	0	88	50	0	15.27
11	2	1	0	1	0	0	90	53	0	15.27
10	2	1	0	0	0	0	91	60	0	15.27
10	1	1	0	1	0	0	94	64	0	15.27
11	2	0	0	1	0	0	104	62	0	15.27
11	1	1	1	1	0	1	101	64	0	15.27
10	1	1	0	0	0	0	98	50	0	15.27
12	2	0	1	1	0	0	98	59	0	15.27
8	2	1	1	0	1	1	95	56	0	15.27
8	2	1	0	1	0	1	106	56	0	15.27
11	2	1	0	1	0	0	107	64	0	15.27
10	1	0	0	1	0	0	96	51	0	15.28
7	1	0	0	0	1	0	122	72	0	15.28
17	1	0	0	1	0	0	127	73	0	15.28
14	2	0	0	1	0	1	115	67	1	15.28
12	2	0	0	0	0	0	88	47	0	15.28
9	1	0	0	1	0	0	99	55	0	15.28
15	1	1	0	1	0	1	99	55	0	15.28
9	1	1	0	0	0	0	97	55	0	15.28
11	1	1	0	1	0	0	109	61	0	15.28
10	2	0	0	1	0	0	109	60	0	15.29
10	2	1	0	1	0	0	98	51	0	15.29
9	1	1	0	1	0	1	94	49	0	15.29
8	1	1	0	0	1	1	100	55	0	15.29
8	2	1	0	0	0	0	111	52	0	15.29
10	2	0	0	0	0	0	99	60	0	15.29
13	1	1	1	0	0	0	111	64	0	15.29
9	2	0	0	0	0	0	94	50	0	15.29
8	2	0	0	0	0	0	114	73	0	15.3
9	2	0	0	1	0	0	88	51	0	15.3
12	2	1	0	0	0	0	101	66	0	15.3
10	1	1	0	1	0	0	118	67	0	15.3
13	1	1	1	1	0	0	113	62	0	15.3
13	1	1	0	1	0	0	119	76	0	15.3
10	1	0	0	0	0	0	114	65	0	15.3
11	2	0	1	1	0	0	117	72	0	15.3
19	2	1	1	1	0	0	109	71	0	15.31
20	2	1	1	1	0	0	109	71	0	15.31
20	2	1	1	1	0	0	109	71	0	15.31
16	1	0	0	1	0	0	98	57	0	15.31
8	2	0	0	0	0	0	113	60	0	15.31
10	2	1	0	1	0	0	108	59	0	15.31
9	2	0	0	0	1	0	89	53	0	15.31
12	2	0	0	1	0	1	98	61	0	15.31
8	1	0	0	0	0	0	86	68	0	15.31
9	2	1	0	0	0	0	103	56	0	15.32
9	2	1	0	1	0	0	93	65	0	15.32
14	1	1	0	1	0	0	116	51	0	15.32
8	1	0	0	0	0	0	86	49	0	15.32
9	1	1	0	0	0	0	105	64	0	15.32
12	2	0	0	0	1	1	106	64	0	15.32
16	1	1	1	1	0	0	113	61	0	15.32
8	1	0	0	1	0	0	115	58	0	15.32
8	2	1	0	1	0	0	111	60	0	15.32
9	2	1	0	0	0	0	101	58	0	15.32
10	2	0	0	0	1	0	97	46	0	15.32
8	2	1	0	0	0	0	105	71	0	15.32
12	1	1	0	1	0	0	100	66	0	15.33
10	2	1	0	0	0	0	111	46	0	15.33
10	1	1	0	0	0	0	118	56	0	15.33
11	2	1	0	0	0	0	111	57	0	15.33
8	1	1	0	0	0	0	104	52	0	15.33
9	1	0	0	0	0	0	102	44	0	15.33
11	1	1	0	0	0	0	119	68	0	15.33
9	1	1	0	1	0	0	96	50	0	15.33
7	2	0	0	0	0	0	112	66	0	15.33
9	2	0	0	0	0	0	99	58	0	15.34
14	1	1	0	1	0	0	106	59	0	15.34
9	1	1	0	0	0	0	102	53	0	15.34
9	1	1	0	0	1	0	94	61	0	15.34
13	1	0	0	0	0	0	113	65	0	15.34
8	1	0	0	0	1	1	99	61	0	15.34
10	2	0	0	1	0	0	117	63	0	15.35
10	1	0	0	0	0	1	102	65	1	15.35
8	1	0	1	1	0	0	110	59	0	15.35
8	1	1	0	0	0	0	101	49	0	15.35
12	1	0	0	1	0	1	100	51	0	15.35
13	1	0	0	1	0	0	111	63	0	15.35
8	1	0	0	0	0	0	110	78	0	15.36
14	2	1	0	1	0	0	112	63	0	15.36
10	1	0	0	1	0	1	90	44	0	15.36
8	1	1	0	1	0	0	107	58	0	15.36
9	1	1	0	1	0	0	100	58	0	15.36
11	1	1	0	1	0	0	105	60	0	15.36
8	2	0	1	0	0	0	84	50	0	15.36
10	1	1	0	1	0	0	97	55	0	15.36
9	1	1	0	1	0	1	117	71	0	15.37
9	1	1	0	0	0	0	103	61	0	15.37
7	1	1	0	0	1	0	109	61	0	15.37
15	1	0	0	1	0	1	130	61	0	15.37
13	2	1	0	1	0	0	98	55	0	15.37
13	2	0	0	1	0	0	92	52	0	15.37
12	2	0	0	1	0	0	114	57	0	15.37
8	2	1	1	0	0	0	105	51	0	15.37
9	1	1	1	1	0	1	113	66	0	15.37
15	1	1	0	1	0	0	89	56	0	15.37
10	2	0	0	1	0	0	119	66	0	15.38
10	1	0	0	1	0	0	115	58	0	15.38
8	2	0	0	0	1	0	76	57	0	15.38
10	1	1	0	0	1	0	95	53	0	15.38
8	2	1	0	1	0	0	108	53	0	15.38
13	2	0	0	1	0	0	89	59	0	15.38
11	2	0	0	1	0	0	111	58	0	15.38
9	2	1	0	0	0	0	117	63	0	15.38
8	2	1	1	0	1	1	103	67	0	15.38
9	1	1	0	1	0	1	87	51	0	15.38
9	2	0	0	1	0	0	116	61	0	15.38
9	2	1	0	0	0	0	95	56	0	15.39
8	1	1	0	0	0	0	98	70	0	15.39
18	2	0	0	1	0	0	116	81	0	15.39
15	1	1	0	1	0	0	115	68	0	15.39
15	1	0	1	1	0	1	117	69	0	15.39
16	1	1	0	1	0	0	113	61	0	15.39
8	1	0	0	1	0	1	89	59	0	15.39
9	2	1	0	1	0	0	107	60	0	15.39
8	2	0	0	0	0	0	107	60	0	15.4
9	2	1	0	0	0	0	110	68	0	15.4
10	2	0	0	0	0	0	109	66	0	15.4
8	2	1	0	0	0	0	95	56	0	15.4
11	1	0	0	0	0	0	114	58	0	15.4
14	2	1	0	1	0	0	110	67	0	15.4
11	2	1	0	1	0	0	114	73	0	15.4
8	2	1	0	0	1	1	95	69	0	15.41
12	2	1	1	0	0	0	99	63	0	15.41
8	2	0	1	0	1	0	112	57	0	15.41
10	1	1	0	0	0	0	101	51	0	15.41
8	1	1	0	0	0	0	94	56	0	15.41
8	2	0	0	0	0	1	106	72	0	15.41
10	2	1	0	1	0	0	96	73	0	15.41
9	2	1	0	1	0	0	101	69	0	15.42
13	1	0	0	1	0	1	106	63	0	15.42
11	2	1	0	1	0	0	92	51	0	15.42
11	2	1	1	1	0	0	102	65	0	15.42
12	1	0	0	1	0	0	112	57	0	15.42
11	2	0	0	1	0	0	90	55	0	15.42
11	2	0	0	1	0	0	97	58	0	15.42
17	1	0	1	1	0	0	97	60	0	15.42
8	2	1	0	0	0	0	96	59	0	15.43
9	2	1	0	0	0	0	104	56	0	15.43
11	1	0	0	0	1	1	106	60	0	15.43
10	1	1	0	1	0	0	116	70	0	15.43
8	2	0	0	0	0	0	104	61	0	15.43
9	1	0	0	0	0	0	117	58	0	15.43
9	1	1	0	0	1	0	101	44	0	15.43
10	2	0	0	1	0	0	86	54	0	15.43
8	2	1	0	0	0	0	106	53	0	15.43
11	2	1	1	1	0	1	99	61	0	15.43
10	2	0	0	0	1	0	110	71	0	15.44
9	1	1	0	0	1	1	90	48	0	15.44
11	2	1	0	0	0	0	106	61	0	15.44
14	1	1	0	1	0	0	117	53	0	15.44
9	2	0	0	0	1	1	110	65	0	15.44
7	1	0	0	0	1	0	110	65	0	15.44
11	2	0	0	1	0	1	116	57	0	15.44
12	2	0	0	1	0	0	92	48	0	15.44
11	1	1	0	1	0	1	115	73	0	15.44
10	1	1	1	0	0	0	100	57	0	15.44
10	2	1	0	1	0	0	100	55	0	15.44
11	1	0	1	0	0	0	109	69	0	15.44
11	1	0	0	0	0	0	95	43	0	15.44
11	2	1	0	1	0	0	94	49	0	15.44
10	2	1	0	0	0	0	95	57	0	15.45
14	1	1	0	1	0	0	97	60	0	15.45
14	2	1	0	1	0	0	104	56	0	15.45
8	1	0	1	0	0	0	88	62	0	15.45
17	1	0	0	1	0	0	117	70	0	15.45
11	2	1	0	0	0	0	106	54	0	15.46
7	2	0	0	1	0	0	78	51	0	15.46
13	1	1	0	1	0	0	96	57	0	15.46
8	2	0	0	1	0	1	101	64	0	15.46
11	2	0	0	1	0	0	111	72	0	15.46
8	1	1	0	1	0	0	110	63	0	15.46
14	1	0	0	0	0	0	104	56	0	15.47
10	1	1	0	0	0	0	95	50	0	15.47
10	2	0	0	1	0	1	92	56	0	15.47
15	1	0	1	1	0	0	111	60	0	15.47
8	2	0	0	0	1	0	100	47	0	15.47
9	1	0	0	0	0	0	100	47	0	15.47
10	1	0	0	0	0	0	117	56	0	15.47
10	2	0	1	1	0	0	111	66	0	15.47
8	1	1	0	0	1	0	114	62	0	15.47
14	1	1	1	1	0	0	103	56	0	15.48
9	1	1	0	0	0	0	104	63	0	15.48
10	1	0	0	0	0	0	100	58	0	15.48
13	2	1	1	1	0	0	98	55	0	15.48
8	1	0	0	1	0	0	86	45	0	15.48
11	2	0	0	0	0	0	98	72	0	15.48
11	1	1	0	1	0	0	107	60	0	15.48
8	1	0	0	1	0	1	111	61	0	15.48
12	2	1	0	1	0	0	117	64	0	15.48
11	1	1	0	1	0	0	89	46	0	15.49
9	1	0	0	1	0	1	99	58	0	15.49
15	1	1	0	1	0	1	111	69	0	15.49
12	2	1	1	1	0	0	113	67	0	15.49
11	1	1	0	0	0	0	89	46	0	15.49
12	1	1	0	0	0	1	108	59	0	15.49
10	2	1	0	0	1	1	105	66	0	15.49
8	2	0	1	1	0	1	106	66	0	15.49
10	2	1	0	1	0	0	95	62	0	15.5
11	2	1	0	0	1	0	101	52	0	15.5
9	2	0	0	1	0	0	109	61	0	15.5
10	2	1	0	1	0	0	87	51	0	15.5
10	1	1	0	1	0	1	99	61	0	15.5
11	2	1	0	1	0	0	113	67	0	15.5
8	2	1	0	1	0	1	98	55	0	15.5
8	1	0	0	0	0	0	104	62	0	15.5
11	2	1	0	1	0	0	101	59	0	15.5
9	1	1	0	1	0	0	101	60	0	15.5
13	2	1	0	1	0	1	96	64	0	15.5
13	2	1	0	1	0	0	103	53	0	15.51
16	2	1	0	1	0	0	110	63	0	15.51
11	1	1	0	1	0	0	108	62	0	15.51
10	1	0	0	1	0	0	116	73	0	15.51
9	2	0	0	0	1	0	116	65	0	15.51
13	1	1	0	0	0	0	94	51	0	15.51
11	1	0	1	1	0	1	120	69	0	15.51
12	1	0	0	0	0	0	108	62	0	15.51
9	1	1	0	1	0	0	109	52	0	15.51
8	1	0	0	0	1	0	112	69	0	15.51
12	1	1	0	0	0	0	93	59	0	15.51
10	1	0	0	1	0	0	93	53	0	15.51
10	2	0	0	0	0	0	111	69	0	15.52
14	2	1	1	1	0	0	98	61	0	15.52
11	1	1	0	1	0	0	116	63	0	15.52
7	2	0	0	0	1	0	92	52	0	15.52
9	1	0	0	1	0	0	99	65	0	15.52
11	2	1	0	1	0	0	95	63	0	15.52
10	1	0	0	1	0	1	92	57	0	15.53
12	2	1	1	0	0	0	111	68	0	15.53
11	1	0	0	1	0	1	112	59	0	15.53
9	2	0	1	1	0	1	104	52	0	15.53
11	2	1	0	0	0	0	112	62	0	15.53
14	1	1	0	1	0	0	103	60	0	15.53
11	2	0	0	0	0	0	113	63	0	15.54
8	1	0	1	1	0	0	111	44	0	15.54
9	1	1	0	1	0	1	103	62	0	15.54
12	2	1	0	1	0	1	100	52	0	15.54
13	2	1	0	1	0	0	112	59	0	15.54
7	2	0	0	0	1	0	89	66	0	15.54
8	1	1	0	0	1	0	90	52	0	15.54
13	2	1	1	0	0	0	104	65	0	15.55
12	2	1	0	1	0	0	113	65	0	15.55
9	1	1	0	0	0	0	91	44	0	15.55
10	1	0	0	0	0	0	124	59	0	15.55
9	1	0	0	0	0	0	99	64	0	15.55
14	2	1	0	1	0	1	108	66	0	15.55
13	2	1	0	1	0	1	96	68	0	15.55
9	2	1	1	1	0	0	96	55	0	15.55
11	1	1	0	1	0	0	119	69	0	15.56
16	1	1	0	1	0	0	112	68	0	15.56
8	1	0	1	1	0	0	92	55	0	15.56
10	1	1	0	0	0	0	93	53	0	15.56
10	1	0	0	0	0	0	121	54	0	15.56
10	1	0	0	0	0	0	96	50	0	15.56
11	1	0	0	1	0	1	106	61	0	15.56
10	2	1	0	1	0	1	95	50	0	15.56
10	2	0	1	1	0	0	111	67	0	15.56
9	1	1	0	0	0	0	93	41	0	15.56
12	2	0	1	0	0	0	116	68	0	15.57
8	2	1	0	1	0	0	107	57	0	15.57
14	2	1	1	1	0	0	120	67	0	15.57
9	2	0	0	1	0	1	103	67	0	15.57
7	2	0	1	1	0	0	98	59	0	15.57
14	2	0	0	1	0	0	105	63	0	15.57
13	2	1	0	1	0	0	111	59	0	15.58
9	1	1	0	0	0	0	96	49	0	15.58
8	1	1	0	0	0	1	86	50	0	15.58
8	1	1	0	0	0	0	90	53	0	15.58
12	2	1	0	1	0	0	111	60	0	15.58
12	1	0	0	1	0	1	121	81	0	15.58
11	2	1	0	1	0	1	117	66	0	15.58
8	2	1	0	0	0	0	105	55	0	15.58
16	1	1	0	1	0	0	105	55	0	15.58
14	1	0	1	1	0	0	109	55	0	15.58
8	1	1	0	1	0	0	108	59	0	15.58
18	2	1	0	1	0	0	101	60	0	15.59
10	2	1	0	0	0	0	97	57	0	15.59
9	2	0	1	0	1	1	110	67	0	15.59
11	2	0	0	1	0	1	119	67	0	15.59
12	1	0	0	1	0	1	108	59	0	15.59
11	1	0	0	1	0	0	99	62	0	15.59
11	1	0	0	0	0	0	113	61	0	15.59
8	1	0	0	1	0	1	99	58	0	15.59
10	1	0	1	1	0	0	99	59	0	15.59
10	1	0	0	0	0	0	107	62	0	15.59
11	2	1	0	1	0	0	109	62	0	15.6
9	2	1	0	0	0	0	97	70	0	15.6
14	2	0	0	1	0	1	104	66	0	15.6
9	1	1	1	1	0	1	103	63	0	15.6
10	2	1	0	0	0	0	100	54	0	15.6
10	1	0	0	0	0	0	116	64	0	15.6
7	1	0	0	0	1	0	111	61	0	15.6
11	1	0	1	1	0	0	114	59	0	15.6
13	1	0	1	0	0	0	107	52	0	15.6
10	2	0	0	0	0	0	108	57	0	15.6
13	2	1	0	1	0	0	104	62	0	15.6
10	1	1	1	1	0	0	107	56	0	15.6
8	1	0	0	0	1	0	83	52	0	15.61
8	2	0	0	0	1	0	110	65	0	15.61
10	2	0	0	0	0	0	103	56	1	15.61
16	1	0	0	1	0	0	121	77	1	15.61
12	2	1	0	1	0	0	100	55	0	15.61
8	2	0	1	1	0	0	101	56	0	15.61
7	2	1	0	0	0	0	107	65	0	15.61
11	1	0	0	0	0	0	114	72	0	15.62
8	1	1	0	0	0	0	106	66	0	15.62
9	1	1	0	0	0	0	101	60	0	15.62
9	2	0	0	0	0	1	107	56	0	15.62
10	1	1	0	1	0	0	105	66	0	15.62
11	1	1	0	1	0	0	113	54	0	15.62
8	1	1	1	1	0	0	105	51	0	15.62
11	2	1	0	0	1	1	90	53	0	15.62
11	1	1	1	1	0	1	106	66	0	15.62
12	2	1	0	1	0	0	102	59	0	15.62
16	2	0	0	0	0	0	107	66	0	15.62
8	2	1	0	0	0	0	101	52	0	15.62
11	2	0	0	1	0	0	110	64	0	15.62
7	2	1	0	0	1	0	101	54	0	15.62
8	1	1	0	0	0	0	98	56	0	15.62
15	2	1	0	1	0	0	102	58	0	15.62
9	1	1	0	0	1	0	102	55	0	15.62
7	1	0	0	0	0	0	89	60	0	15.63
9	1	0	0	0	0	0	102	61	0	15.63
11	1	1	0	0	0	0	108	51	0	15.63
16	1	1	1	1	0	0	95	59	0	15.63
8	1	1	0	1	0	0	102	69	0	15.63
8	1	1	0	0	0	0	105	60	0	15.63
11	1	1	0	1	0	0	103	61	0	15.63
9	1	0	0	1	0	0	105	62	0	15.63
8	1	0	0	0	0	0	108	52	0	15.63
8	1	0	0	0	0	0	99	65	0	15.63
8	2	0	0	0	0	0	95	59	0	15.63
10	2	1	0	0	0	0	105	57	0	15.64
10	1	1	0	1	0	0	100	63	0	15.64
10	2	0	0	1	0	0	97	56	0	15.64
14	1	1	1	1	0	0	104	59	0	15.64
13	2	0	0	1	0	1	106	61	0	15.64
9	2	1	0	1	0	0	107	64	0	15.64
13	1	0	1	1	0	1	115	69	0	15.64
13	1	0	0	1	0	0	120	68	0	15.64
13	1	1	0	0	0	1	90	48	0	15.64
10	1	0	0	0	0	0	95	61	0	15.65
10	1	0	0	0	0	0	86	46	0	15.65
8	2	1	0	1	0	0	95	48	0	15.65
19	2	0	1	1	0	1	115	71	1	15.65
20	2	0	1	1	0	1	115	71	1	15.65
14	1	0	0	1	0	0	96	56	0	15.65
12	1	0	0	1	0	0	96	60	0	15.65
8	1	0	0	0	0	0	111	52	0	15.65
12	1	1	0	1	0	0	111	50	0	15.66
8	1	0	0	0	0	0	104	51	0	15.66
10	2	1	0	0	1	1	95	58	0	15.66
8	2	1	0	1	0	0	103	54	0	15.66
14	1	1	0	1	0	0	111	62	0	15.66
8	1	1	0	0	0	0	97	51	0	15.66
11	2	1	0	1	0	0	117	73	0	15.67
9	2	0	0	0	0	0	108	64	0	15.67
10	2	1	0	0	0	0	101	61	0	15.67
8	2	1	0	0	1	0	104	54	0	15.67
11	2	0	0	1	0	1	107	65	0	15.67
8	2	1	0	1	0	1	100	61	0	15.68
8	1	1	0	0	0	0	106	62	0	15.68
11	1	1	0	0	0	0	110	57	0	15.68
9	1	0	0	0	0	0	117	65	0	15.69
9	1	1	0	0	0	0	115	60	0	15.69
13	1	0	1	0	0	0	92	59	0	15.69
9	2	0	0	1	0	0	110	52	0	15.69
9	1	1	0	0	1	0	101	62	0	15.69
13	2	1	0	1	0	0	93	53	0	15.69
14	2	1	1	1	0	0	92	61	0	15.69
9	2	0	0	1	0	0	90	52	0	15.69
8	1	0	0	0	0	0	107	50	0	15.7
12	2	1	0	1	0	0	116	75	0	15.7
13	2	1	0	1	0	1	101	53	0	15.7
9	2	0	0	1	0	0	94	58	0	15.7
11	1	1	0	1	0	0	116	74	0	15.7
14	2	1	0	1	0	0	103	73	0	15.71
9	2	1	0	1	0	0	91	47	0	15.71
12	2	1	0	1	0	0	99	57	0	15.71
10	1	1	0	0	1	0	111	56	0	15.71
11	1	1	0	1	0	0	89	54	0	15.71
11	1	0	1	0	0	0	103	52	0	15.71
13	1	0	1	1	0	0	106	64	0	15.71
8	1	0	0	0	1	0	103	62	0	15.71
11	1	1	0	1	0	0	100	46	0	15.71
7	1	0	0	0	0	0	98	56	0	15.72
10	1	1	0	1	0	0	112	63	0	15.72
13	2	1	0	1	0	0	111	62	0	15.72
10	2	0	0	0	0	0	108	54	0	15.72
10	1	0	0	0	0	0	110	69	0	15.72
12	1	0	1	1	0	0	120	59	0	15.72
10	2	1	0	1	0	0	102	62	0	15.72
10	2	0	0	0	0	0	102	63	0	15.72
16	2	1	0	1	0	0	119	61	0	15.72
11	2	1	0	1	0	0	113	50	0	15.72
7	2	1	0	0	1	0	91	46	0	15.73
11	1	0	0	0	0	0	111	54	0	15.73
7	2	0	0	0	1	0	83	55	0	15.73
9	2	1	0	0	0	0	106	53	0	15.73
11	2	1	0	1	0	0	91	55	0	15.73
19	1	1	0	1	0	1	101	59	0	15.73
20	1	1	0	1	0	1	101	59	0	15.73
20	1	1	0	1	0	1	101	59	0	15.73
8	1	0	0	0	0	0	91	57	0	15.74
9	1	1	0	0	1	0	104	66	0	15.74
14	2	0	0	1	0	0	120	77	0	15.74
13	1	1	0	1	0	1	101	51	0	15.74
15	1	0	0	1	0	0	123	64	0	15.74
9	2	0	0	1	0	0	104	50	0	15.74
11	2	0	1	1	0	0	112	71	0	15.74
11	2	1	0	1	0	0	105	62	0	15.74
9	1	1	0	0	0	0	106	59	0	15.74
8	1	1	0	0	0	0	103	50	0	15.74
16	1	1	1	1	0	0	114	54	0	15.75
18	1	0	0	0	0	0	105	65	0	15.75
9	2	0	1	1	0	0	102	49	0	15.75
9	2	1	0	1	0	1	100	48	0	15.75
8	1	0	0	1	0	0	116	65	0	15.75
7	1	1	0	0	0	0	97	51	0	15.75
7	2	0	0	0	0	0	96	55	0	15.75
10	1	1	0	1	0	1	95	49	0	15.75
11	2	1	0	1	0	1	112	60	0	15.75
14	1	0	0	1	0	0	115	63	0	15.75
14	2	0	1	1	0	0	111	60	0	15.75
11	2	1	0	1	0	0	98	54	0	15.75
12	2	1	0	0	0	0	111	62	0	15.75
8	2	1	0	0	0	0	99	56	0	15.76
11	2	0	0	1	0	1	108	71	0	15.76
13	2	1	0	0	0	0	96	57	0	15.76
13	2	0	0	1	0	1	99	53	0	15.76
13	2	1	0	1	0	0	108	73	0	15.76
11	2	1	0	1	0	0	102	51	0	15.76
12	2	0	0	1	0	0	103	60	0	15.76
12	2	0	1	1	0	0	99	54	0	15.76
9	1	1	0	1	0	0	113	58	0	15.76
7	2	0	0	0	1	0	104	53	0	15.77
12	1	0	0	1	0	0	92	47	0	15.77
11	2	1	0	1	0	0	105	60	0	15.77
16	1	1	0	1	0	0	119	70	0	15.77
8	1	1	0	1	0	0	110	60	0	15.77
11	2	0	0	0	0	0	109	71	0	15.78
11	1	1	0	0	1	1	95	59	0	15.78
12	1	1	0	0	0	0	99	65	0	15.78
13	1	1	0	1	0	0	98	64	0	15.78
8	1	1	1	1	0	0	109	70	0	15.78
11	2	1	0	1	0	0	82	45	0	15.78
10	2	1	1	1	0	0	113	70	0	15.78
7	1	1	0	0	0	0	110	60	0	15.78
14	2	0	0	1	0	0	97	67	0	15.78
10	2	0	0	0	0	0	99	67	0	15.78
9	2	1	0	1	0	0	89	49	0	15.78
8	2	0	0	0	0	1	105	56	0	15.78
8	2	1	0	0	0	0	107	49	0	15.78
8	2	0	0	0	1	0	97	67	0	15.78
11	2	0	0	0	0	1	99	40	0	15.78
15	2	1	0	1	0	1	87	56	0	15.78
11	2	0	0	1	0	0	102	66	0	15.79
10	2	1	0	1	0	0	107	64	0	15.79
8	1	0	0	0	0	0	115	63	0	15.79
7	1	0	0	0	0	0	104	59	0	15.79
8	1	1	0	0	0	0	97	45	0	15.79
8	2	0	0	0	0	0	118	75	0	15.79
7	1	1	0	0	0	0	105	62	0	15.79
13	1	1	1	1	0	0	119	67	0	15.79
11	1	1	0	1	0	0	114	50	0	15.79
8	1	1	0	0	0	0	102	65	0	15.79
10	1	1	0	1	0	1	100	57	0	15.8
10	2	0	0	0	0	0	97	45	0	15.8
13	2	0	1	1	0	0	111	65	0	15.8
10	2	1	0	0	0	0	91	58	0	15.8
8	1	0	1	1	0	0	109	66	0	15.8
8	1	0	0	0	0	0	99	60	0	15.8
8	2	1	0	1	0	0	91	54	0	15.8
17	1	0	0	0	0	1	109	58	0	15.8
7	2	0	0	0	0	0	90	43	0	15.8
7	2	0	0	0	0	0	80	48	0	15.8
13	2	0	1	1	0	1	106	66	0	15.8
13	1	1	1	1	0	0	94	60	0	15.81
8	1	1	0	1	0	0	95	61	0	15.81
8	1	0	0	1	0	1	112	71	0	15.81
9	2	1	0	0	0	0	106	65	0	15.81
14	1	1	1	1	0	0	106	61	0	15.81
12	1	1	0	1	0	0	119	52	0	15.81
8	1	0	0	1	0	1	108	53	0	15.81
11	2	1	0	1	0	0	107	56	0	15.82
12	2	1	0	1	0	0	106	66	0	15.82
12	2	0	1	1	0	1	100	54	0	15.82
10	1	0	0	0	0	0	110	57	0	15.82
7	2	0	0	0	0	0	114	84	0	15.82
8	2	0	0	0	0	1	95	58	0	15.82
15	1	1	0	1	0	0	113	71	0	15.82
10	1	0	0	0	0	0	98	58	0	15.82
16	1	0	0	1	0	0	122	70	0	15.83
10	2	0	0	0	0	0	118	69	0	15.83
15	2	1	0	1	0	0	105	73	0	15.83
11	1	1	0	0	0	0	110	59	0	15.83
12	1	0	0	0	1	0	111	58	0	15.83
10	1	0	0	0	0	0	87	50	0	15.83
10	2	0	0	0	0	0	108	63	0	15.83
16	1	1	0	1	0	0	107	59	0	15.83
16	2	1	1	1	0	0	113	66	0	15.83
8	2	0	0	0	0	0	90	57	0	15.84
13	2	0	0	1	0	0	113	65	0	15.84
16	2	1	0	1	0	0	109	68	0	15.84
13	1	0	1	0	0	0	105	49	0	15.84
9	1	1	0	0	0	0	104	47	0	15.85
10	2	0	0	1	0	0	107	69	0	15.85
10	2	0	1	1	0	0	117	61	0	15.85
15	1	1	0	1	0	0	119	69	0	15.85
8	2	1	0	0	1	0	96	54	0	15.85
11	2	0	0	1	0	0	106	48	0	15.86
12	2	1	0	1	0	0	94	58	0	15.86
8	1	1	0	1	0	0	107	56	0	15.86
14	2	1	0	1	0	0	117	66	0	15.86
13	2	1	1	1	0	0	92	54	0	15.86
16	2	0	1	1	0	0	120	79	0	15.86
7	2	0	0	0	0	0	90	50	0	15.86
8	1	1	0	0	0	0	101	59	0	15.86
9	1	1	0	0	0	0	98	47	0	15.86
7	1	0	0	1	0	0	114	50	0	15.86
9	2	0	0	0	0	0	105	64	0	15.86
8	1	0	0	0	0	0	103	60	0	15.86
10	2	0	0	0	1	0	115	69	0	15.86
8	1	0	0	1	0	0	103	54	0	15.87
12	2	0	0	1	0	0	118	64	0	15.87
9	1	1	0	1	0	1	102	62	0	15.87
8	2	1	0	1	0	1	94	62	0	15.87
10	1	1	0	1	0	0	110	55	0	15.87
7	1	0	0	0	1	0	108	71	0	15.87
10	1	1	0	1	0	0	95	53	0	15.87
8	2	0	0	0	0	0	111	57	0	15.87
9	2	1	0	0	0	0	102	61	0	15.87
12	2	0	1	1	0	0	114	68	0	15.87
17	1	0	1	1	0	0	99	62	0	15.87
9	1	0	1	1	0	1	99	49	0	15.87
14	1	1	0	1	0	0	121	62	0	15.87
10	2	1	0	1	0	0	94	51	0	15.87
14	2	0	1	1	0	0	124	65	0	15.88
11	1	1	1	1	0	1	103	60	0	15.88
10	1	1	0	0	0	0	90	61	0	15.88
10	1	0	1	1	0	1	94	51	0	15.89
11	2	1	0	1	0	1	103	60	0	15.89
9	2	1	0	1	0	0	106	56	0	15.89
9	2	0	0	0	1	0	101	58	0	15.9
15	2	1	1	1	0	1	90	59	0	15.9
11	2	1	0	1	0	1	116	63	0	15.9
9	1	1	0	1	0	0	106	61	0	15.91
16	1	0	0	1	0	0	132	69	0	15.91
9	1	0	0	1	0	0	109	51	0	15.91
11	1	0	0	0	0	0	86	66	0	15.91
9	2	1	0	1	0	0	104	54	0	15.91
10	2	0	1	0	1	1	111	66	0	15.91
8	1	0	0	0	0	0	98	52	0	15.91
11	1	1	0	1	0	1	103	57	0	15.91
11	2	0	0	1	0	0	93	60	0	15.91
8	1	1	0	1	0	0	112	60	0	15.91
9	1	0	0	0	1	0	121	69	0	15.91
9	1	0	0	0	0	0	86	49	0	15.91
11	2	1	0	0	0	0	94	62	0	15.91
14	1	0	0	1	0	0	112	66	0	15.91
8	2	0	0	1	0	0	106	64	0	15.91
10	2	0	1	0	1	0	100	63	0	15.92
9	1	0	0	0	0	0	111	57	0	15.92
10	2	1	1	1	0	0	105	54	0	15.92
10	2	0	0	1	0	0	100	56	0	15.92
15	1	1	0	1	0	0	116	76	0	15.92
8	1	0	0	1	0	0	116	67	0	15.92
10	2	1	0	0	1	1	108	55	0	15.92
16	2	1	1	1	0	0	97	59	0	15.92
13	1	0	0	1	0	0	118	72	0	15.92
10	2	1	0	1	0	0	108	64	0	15.92
12	1	1	0	1	0	0	119	62	0	15.92
8	2	1	0	0	1	0	103	56	0	15.92
13	2	1	0	1	0	0	115	52	0	15.92
8	1	1	0	0	0	0	105	48	0	15.92
10	1	0	0	1	0	1	114	74	0	15.92
8	2	1	0	0	0	0	90	53	0	15.93
10	1	1	0	1	0	0	113	63	0	15.93
10	2	1	0	1	0	0	84	51	0	15.93
13	1	1	1	1	0	0	97	59	0	15.93
11	2	0	0	1	0	0	114	62	0	15.93
11	2	0	0	0	0	0	132	85	0	15.93
11	2	1	0	0	0	1	107	57	0	15.93
11	2	1	0	0	0	1	101	66	0	15.93
13	1	1	0	1	0	0	104	61	0	15.94
14	1	0	0	1	0	0	106	57	0	15.94
10	1	0	0	0	0	0	101	54	0	15.94
9	1	1	0	0	0	1	110	59	0	15.94
10	1	0	0	0	0	0	108	64	0	15.94
14	2	1	0	1	0	1	101	66	0	15.94
10	1	1	1	1	0	0	116	75	0	15.94
9	1	0	0	1	0	0	100	54	0	15.94
15	1	1	0	1	0	0	118	66	0	15.95
12	1	0	0	0	0	0	100	69	0	15.95
13	1	0	0	1	0	0	109	56	0	15.95
9	2	0	0	0	0	0	103	54	0	15.95
9	2	0	0	0	0	0	95	59	0	15.95
13	2	1	1	1	0	1	117	69	0	15.95
9	2	0	0	1	0	0	100	61	0	15.96
9	2	0	1	1	0	0	122	61	0	15.96
10	2	1	0	1	0	0	113	60	0	15.96
12	2	1	1	1	0	0	94	51	0	15.96
9	1	1	0	0	0	0	97	62	0	15.96
9	1	1	0	0	0	0	111	59	0	15.96
13	2	1	0	1	0	0	101	52	0	15.96
13	2	0	0	1	0	1	97	48	0	15.96
7	1	1	0	0	1	0	104	64	0	15.96
8	2	1	0	0	1	1	117	63	0	15.97
8	1	1	0	0	0	0	96	59	0	15.97
10	2	1	0	1	0	0	93	59	0	15.97
10	2	0	0	1	0	0	102	59	0	15.97
12	2	1	0	1	0	1	114	62	0	15.97
11	2	0	1	1	0	1	101	48	0	15.97
9	1	1	0	1	0	0	107	60	0	15.97
17	2	0	0	1	0	1	119	79	0	15.97
9	2	1	0	0	0	0	95	51	0	15.97
9	2	0	1	0	1	0	87	40	0	15.97
12	1	0	0	0	0	0	102	60	0	15.97
10	2	1	0	1	0	0	110	50	0	15.98
7	1	1	0	0	1	0	104	50	0	15.98
8	2	1	0	0	0	0	97	52	0	15.98
9	1	1	0	1	0	0	103	60	0	15.98
12	2	0	1	1	0	0	95	62	0	15.98
13	2	1	0	1	0	0	94	48	0	15.98
7	1	1	0	0	0	0	104	46	0	15.98
7	2	0	0	0	0	0	103	62	0	15.98
8	1	1	0	1	0	0	106	62	0	15.98
9	2	1	0	1	0	0	96	69	0	15.98
10	1	0	0	0	1	0	82	59	0	15.98
14	1	0	0	1	0	0	105	63	1	15.98
10	2	0	0	0	0	1	111	65	0	15.98
9	1	0	0	1	0	0	93	55	0	15.98
13	1	1	0	1	0	1	117	62	0	15.98
7	1	1	0	0	0	0	104	51	0	15.99
8	1	0	0	0	0	0	111	61	0	15.99
11	1	1	1	0	1	0	93	55	0	15.99
10	1	1	1	1	0	0	98	54	0	15.99
12	1	1	1	1	0	0	100	54	0	15.99
12	2	1	0	1	0	1	93	50	0	15.99
12	1	0	0	0	0	0	92	58	0	15.99
9	1	0	0	1	0	0	112	62	0	15.99
20	1	0	1	1	0	0	101	57	0	16
12	2	0	0	1	0	1	120	69	0	16
11	2	0	0	0	0	0	100	59	0	16
9	2	0	0	1	0	0	106	64	0	16
14	1	0	1	1	0	1	109	51	0	16
17	2	0	1	1	0	0	99	57	0	16
8	2	1	0	1	0	0	97	56	0	16
12	2	0	1	1	0	0	116	64	0	16
12	1	0	0	1	0	1	109	58	0	16
18	1	1	0	1	0	1	104	59	1	16
14	2	0	0	1	0	0	142	88	0	16
16	1	0	0	1	0	0	123	72	0	16
7	1	1	0	0	0	0	101	58	0	16
13	2	0	0	0	0	0	99	57	0	16.01
10	2	0	0	1	0	0	118	60	0	16.01
13	1	0	0	0	0	0	118	69	0	16.01
10	1	1	0	1	0	0	104	69	0	16.01
9	1	0	0	1	0	1	90	55	0	16.01
8	1	1	0	0	0	0	106	58	0	16.01
10	2	1	0	1	0	1	100	56	0	16.01
10	2	0	0	1	0	1	114	53	0	16.02
14	2	0	0	1	0	0	130	78	0	16.02
14	1	0	1	1	0	0	96	53	0	16.02
10	2	1	0	1	0	0	103	63	0	16.02
8	1	0	0	0	1	0	97	52	0	16.02
8	1	1	0	1	0	0	107	57	0	16.02
14	2	0	0	0	0	0	103	50	0	16.02
11	1	1	0	1	0	1	104	70	0	16.03
7	2	1	0	1	0	1	97	58	0	16.03
13	2	1	0	1	0	0	104	61	0	16.03
13	2	1	0	1	0	1	106	62	0	16.03
10	2	1	1	1	0	1	89	54	0	16.03
8	2	1	0	0	0	0	86	51	0	16.04
11	2	1	0	1	0	0	116	72	0	16.04
10	1	0	0	1	0	0	110	63	0	16.04
9	2	1	0	0	0	0	110	66	0	16.04
11	2	1	1	1	0	0	104	57	0	16.04
8	1	0	0	0	0	0	118	70	0	16.04
14	1	1	0	1	0	0	105	60	0	16.04
12	1	0	0	1	0	0	98	63	0	16.04
10	1	0	1	1	0	0	88	45	0	16.04
14	2	1	0	1	0	0	100	68	0	16.05
9	2	0	0	0	0	0	114	57	0	16.05
8	2	0	0	1	0	1	102	66	0	16.05
17	2	1	1	1	0	0	125	73	1	16.05
12	1	1	0	1	0	0	103	54	0	16.05
7	1	0	0	0	0	0	112	71	0	16.05
15	2	0	1	1	0	1	126	75	0	16.05
13	2	0	0	1	0	0	94	59	0	16.05
8	1	1	0	0	1	0	104	65	0	16.05
10	2	1	0	1	0	0	101	54	0	16.06
16	1	1	0	1	0	0	118	69	0	16.06
10	2	1	0	0	0	0	110	62	0	16.06
11	2	1	0	1	0	0	100	53	0	16.06
12	1	1	0	1	0	0	112	66	0	16.06
10	1	1	0	0	0	0	95	53	0	16.06
15	2	1	0	1	0	0	114	70	0	16.06
9	2	0	0	1	0	1	117	59	0	16.06
10	1	0	0	0	0	1	111	69	0	16.06
8	2	0	0	0	0	0	98	57	0	16.06
8	2	0	0	0	0	1	102	55	0	16.06
8	2	0	0	0	0	0	101	58	0	16.07
10	2	1	0	1	0	0	111	60	0	16.07
13	1	1	0	1	0	0	96	51	0	16.07
14	1	1	0	0	0	0	96	61	0	16.07
9	1	1	0	1	0	0	100	53	0	16.08
16	2	0	1	1	0	0	93	54	0	16.08
11	2	0	1	1	0	1	104	66	0	16.08
8	1	0	1	0	0	0	97	55	0	16.08
9	2	0	0	0	1	1	98	57	0	16.08
17	1	1	0	1	0	1	100	57	0	16.08
12	2	0	0	1	0	0	94	53	0	16.08
8	1	1	0	1	0	0	106	60	0	16.09
12	2	1	0	1	0	1	107	61	0	16.09
8	1	1	0	1	0	0	109	54	0	16.09
8	1	0	0	0	0	0	109	57	0	16.09
12	1	1	0	1	0	1	114	71	0	16.09
7	1	1	0	0	1	0	106	54	0	16.09
12	1	1	1	1	0	0	97	58	0	16.09
9	1	0	0	0	1	0	101	59	0	16.09
11	1	0	0	1	0	0	99	55	0	16.1
8	2	1	0	0	0	0	102	60	0	16.1
19	2	1	0	1	0	0	102	65	0	16.1
20	2	1	0	1	0	0	102	65	0	16.1
20	2	1	0	1	0	0	102	65	0	16.1
14	1	0	0	1	0	0	114	61	0	16.1
8	2	1	0	0	0	0	101	58	0	16.1
9	2	0	0	1	0	1	113	71	0	16.1
13	2	0	0	1	0	0	118	72	0	16.1
13	2	1	0	0	0	1	114	72	0	16.11
12	2	0	0	1	0	0	113	50	0	16.11
11	2	1	0	0	0	0	110	60	0	16.11
13	2	0	0	1	0	0	111	56	0	16.11
10	1	0	0	1	0	0	111	70	0	16.11
16	1	0	0	1	0	0	98	53	0	16.11
7	1	0	0	0	0	0	102	59	0	16.11
8	1	1	0	0	0	0	99	56	0	16.11
12	1	1	0	1	0	0	107	61	0	16.11
9	2	0	0	1	0	0	98	50	0	16.12
8	1	0	0	0	0	0	109	60	0	16.12
11	1	0	0	1	0	0	121	71	0	16.12
9	2	1	0	1	0	0	111	56	0	16.12
16	2	1	0	1	0	1	106	74	0	16.12
9	2	0	0	1	0	1	111	71	0	16.12
11	1	1	0	1	0	0	90	56	0	16.12
9	2	0	0	0	0	0	110	64	0	16.12
13	2	1	0	1	0	1	108	58	0	16.12
12	1	0	0	0	1	1	96	47	0	16.12
9	2	0	0	1	0	0	97	55	0	16.12
9	2	0	0	1	0	0	113	66	0	16.12
10	2	1	0	0	0	0	112	67	0	16.13
14	1	0	0	1	0	0	124	71	0	16.13
11	2	1	0	1	0	0	109	61	0	16.13
10	1	1	0	0	0	0	110	62	0	16.13
19	1	0	0	1	0	0	115	55	0	16.13
10	1	1	0	1	0	1	112	61	0	16.13
11	2	0	0	1	0	0	115	73	0	16.13
15	1	1	1	1	0	0	105	59	0	16.13
9	1	0	0	1	0	0	106	63	0	16.13
9	2	1	0	0	0	0	103	65	0	16.14
14	1	1	1	1	0	1	117	61	0	16.14
16	2	0	0	1	0	0	117	75	0	16.14
8	2	0	0	1	0	0	91	53	0	16.14
8	2	1	0	1	0	0	110	66	0	16.14
12	1	1	0	1	0	0	105	56	1	16.14
13	1	1	0	1	0	1	113	64	0	16.14
15	2	1	0	1	0	1	100	71	0	16.14
15	1	1	1	1	0	1	105	64	0	16.14
14	1	1	1	1	0	0	104	52	0	16.14
8	2	1	0	0	0	1	85	51	0	16.15
14	2	1	0	1	0	0	102	60	0	16.15
12	2	1	0	1	0	0	104	55	0	16.15
9	2	1	0	1	0	1	100	43	0	16.15
12	2	1	0	1	0	1	104	59	0	16.15
9	2	1	1	1	0	1	97	54	0	16.15
10	1	1	0	1	0	0	113	71	0	16.15
12	2	0	0	1	0	0	113	52	0	16.15
15	1	0	1	0	0	0	109	60	0	16.16
13	2	1	0	1	0	0	100	51	0	16.16
12	1	1	0	1	0	1	106	60	0	16.16
8	1	1	0	1	0	0	104	65	0	16.16
10	2	1	0	1	0	0	94	59	0	16.16
12	1	1	0	0	0	0	97	59	0	16.16
10	2	1	0	1	0	0	106	59	0	16.16
16	1	0	0	1	0	0	121	65	0	16.16
12	2	0	0	1	0	0	99	62	0	16.16
13	2	1	0	0	0	0	101	60	0	16.16
14	1	1	0	1	0	1	117	68	0	16.16
15	1	1	0	1	0	0	102	59	0	16.16
16	2	0	0	1	0	0	117	76	0	16.17
8	2	1	0	1	0	0	96	50	0	16.17
12	2	0	1	1	0	0	100	59	0	16.17
13	2	1	1	1	0	1	105	50	0	16.17
16	2	1	0	1	0	1	103	59	0	16.17
15	1	1	0	1	0	0	111	69	0	16.17
11	1	1	0	1	0	1	109	66	0	16.17
12	2	0	1	1	0	0	111	56	0	16.17
14	2	0	0	1	0	0	116	80	0	16.17
16	2	1	0	1	0	0	99	71	0	16.17
14	1	0	0	1	0	1	117	63	0	16.17
10	2	1	0	1	0	0	96	58	0	16.17
11	2	0	1	1	0	1	111	73	0	16.17
9	1	0	0	0	0	0	110	60	0	16.18
11	1	1	0	0	0	0	93	45	0	16.18
8	2	1	0	0	0	1	93	52	0	16.18
10	1	1	0	0	1	0	106	66	0	16.18
10	1	1	0	1	0	0	97	56	0	16.18
9	2	0	0	1	0	0	95	62	0	16.18
10	1	1	0	0	0	0	113	61	0	16.18
8	2	1	0	0	0	0	94	48	0	16.18
14	2	0	0	1	0	0	106	61	0	16.18
8	1	0	0	0	0	0	97	50	0	16.18
9	2	0	0	0	0	0	101	58	0	16.18
13	2	1	0	1	0	0	101	61	0	16.19
13	1	1	1	1	0	0	116	61	0	16.19
13	2	0	0	1	0	1	118	59	0	16.19
9	1	0	0	0	0	0	107	63	0	16.19
7	1	0	0	0	0	0	99	53	0	16.19
8	2	0	0	0	0	1	93	58	0	16.19
8	1	1	0	0	0	1	85	44	0	16.19
9	1	1	0	0	0	0	111	56	0	16.19
9	2	1	0	0	0	0	101	57	0	16.19
9	2	1	0	1	0	0	100	62	0	16.19
14	1	1	0	1	0	1	119	76	0	16.19
11	2	1	0	1	0	0	113	68	0	16.2
[truncated: 7,608 more rows]
